# Supplementary material for: Effects of cyclin-dependent kinase inhibitor Purvalanol B application on protein expression and developmental progression in intra-erythrocytic Plasmodium falciparum parasites
Source: Malar J. 2015 Apr 8;14:147. doi: 10.1186/s12936-015-0655-x (PMC4403934; doi:10.1186/s12936-015-0655-x)
Supplement: Additional file 4: — Quantitative proteomics data. File includes multiple spreadsheets containing exclusive unique peptide counts, total spectral counts, quantitative values for normalized spectra, and quantitative values for normalized average total ion current for each quantified protein. [file 12936_2015_655_MOESM4_ESM.xlsx]

## Sheet: Final List
Spectral Counting Results							Exclusive Unique Peptides							Average TIC Results							Exclusive Unique Peptides
Protein Name	Accession Number	MW		P-Value	Fold Change		C1	C2	C3	T1	T2	T3		Protein Name	Accession Number	MW		P-Value	Fold Change		C1	C2	C3	T1	T2	T3
Proteasome component C8, putative OS=Plasmodium falciparum (isolate 3D7) GN=PFC0745c PE=4 SV=1	O77396_PLAF7	29 kDa		0.0016	2.1		4	2	1	4	4	3		Putative uncharacterized protein OS=Plasmodium falciparum (isolate 3D7) GN=PFD0090c PE=4 SV=1	Q8I206_PLAF7	50 kDa		0.0048	0.6		5	4	3	5	7	6
Elongation factor 2 OS=Plasmodium falciparum (isolate 3D7) GN=PF14_0486 PE=4 SV=1	Q8IKW5_PLAF7	94 kDa		0.0028	0.8		35	29	28	29	28	26		Glideosome-associated protein 50 OS=Plasmodium falciparum (isolate 3D7) GN=GAP50 PE=1 SV=1	Q8I2X3_PLAF7	45 kDa		0.0059	1.3		4	3	4	2	1	2
Subunit of proteaseome activator complex, putative OS=Plasmodium falciparum (isolate 3D7) GN=PFI0370c PE=4 SV=1	Q8I374_PLAF7	33 kDa		0.015	2		2	2	2	3	3	2		Basic transcription factor 3b, putative OS=Plasmodium falciparum (isolate 3D7) GN=PF14_0241 PE=4 SV=1	Q8ILK2_PLAF7	19 kDa		0.0061	0.6		1	2	4	3	2	3
RNA binding protein, putative OS=Plasmodium falciparum (isolate 3D7) GN=PFI1175c PE=4 SV=1	Q8I2R8_PLAF7	23 kDa		0.021	0.2		2	2	2	1	2	0		Actin-2 OS=Plasmodium falciparum (isolate 3D7) GN=PF14_0124 PE=3 SV=1	ACT2_PLAF7 (+2)	43 kDa		0.0072	1.4		3	1	2	3	2	1
Structure specific recognition protein OS=Plasmodium falciparum (isolate 3D7) GN=PF14_0393 PE=4 SV=1	Q8IL56_PLAF7	59 kDa		0.027	2.2		3	1	2	5	2	4		HSP40, subfamily A, putative OS=Plasmodium falciparum (isolate 3D7) GN=PF14_0359 PE=4 SV=1	Q8IL88_PLAF7	48 kDa		0.0073	0.7		7	5	6	9	5	6
Adenylosuccinate synthetase OS=Plasmodium falciparum (isolate 3D7) GN=Adss PE=3 SV=1	PURA_PLAF7 (+1)	50 kDa		0.032	1.8		3	2	4	5	6	5		Prefoldin subunit 3, putative OS=Plasmodium falciparum (isolate 3D7) GN=MAL7P1.94 PE=4 SV=1	Q8IBR6_PLAF7	23 kDa		0.011	0.8		2	3	2	2	3	2
Proteasome subunit alpha type OS=Plasmodium falciparum (isolate 3D7) GN=PF13_0282 PE=3 SV=1	Q8IDG3_PLAF7	28 kDa		0.038	1.6		3	2	2	3	4	4		Sec24 subunit, putative OS=Plasmodium falciparum (isolate 3D7) GN=PF13_0324 PE=4 SV=1	C0H5J6_PLAF7	107 kDa		0.012	0.6		1	1	2	5	2	2
Cysteinyl-tRNA synthetase, putative OS=Plasmodium falciparum (isolate 3D7) GN=PF10_0149 PE=3 SV=2	Q8IJP3_PLAF7	80 kDa		0.04	2.8		1	2	1	3	1	2		RNA binding protein, putative OS=Plasmodium falciparum (isolate 3D7) GN=PF14_0096 PE=4 SV=1	Q8ILZ7_PLAF7	59 kDa		0.013	0.6		3	2	2	2	2	2
Thioredoxin reductase 2 OS=Plasmodium falciparum (isolate 3D7) GN=trxr2 PE=2 SV=2	TRXR2_PLAF7 (+1)	69 kDa		0.049	2.9		0	1	2	3	2	2		Histone H3 OS=Plasmodium falciparum PE=3 SV=1	Q86QI3_PLAFA	15 kDa		0.014	0.6		5	4	4	4	5	5
Conserved Plasmodium protein OS=Plasmodium falciparum (isolate 3D7) GN=PF11_0292 PE=4 SV=1	Q8II82_PLAF7	29 kDa		0.05	0.1		4	3	1	2	0	0		Ribonucleoside-diphosphate reductase OS=Plasmodium falciparum (isolate 3D7) GN=PF14_0352 PE=3 SV=1	Q8IL94_PLAF7	97 kDa		0.015	0.7		4	4	4	5	5	3
Eukaryotic initiation factor 5a, putative OS=Plasmodium falciparum (isolate 3D7) GN=PFL0210c PE=4 SV=1	Q8I603_PLAF7 (+1)	18 kDa		0.052	0.8		7	7	4	5	5	5		Fructose-bisphosphate aldolase OS=Plasmodium falciparum (isolate 3D7) GN=PF14_0425 PE=3 SV=1	ALF_PLAF7 (+1)	40 kDa		0.017	1.1		22	24	25	23	25	21
Rhoptry-associated protein 1 OS=Plasmodium falciparum PE=4 SV=1	D7NSU0_PLAFA	90 kDa		0.052	0.6		16	9	11	14	9	9		Helicase, putative OS=Plasmodium falciparum (isolate 3D7) GN=PF14_0437 PE=3 SV=2	Q8IL13_PLAF7	60 kDa		0.019	0.3		3	2	2	4	0	3
Glutamine synthetase, putative OS=Plasmodium falciparum (isolate 3D7) GN=PFI1110w PE=3 SV=1	C0H551_PLAF7	63 kDa		0.052	0.3		3	1	3	4	1	0		Isoleucine-tRNA ligase, putative OS=Plasmodium falciparum (isolate 3D7) GN=PF13_0179 PE=3 SV=1	Q8IDZ9_PLAF7	151 kDa		0.02	1.3		8	3	5	10	5	4
Putative uncharacterized protein OS=Plasmodium falciparum (isolate 3D7) GN=PFI1780w PE=4 SV=1	Q8I2F2_PLAF7	46 kDa		0.056	0.7		13	8	11	8	5	8		Histone H2A OS=Plasmodium falciparum (isolate 3D7) GN=PFF0860c PE=3 SV=1	C6KT18_PLAF7 (+1)	14 kDa		0.022	0.6		4	4	4	4	4	3
Nuclear transport factor 2, putative OS=Plasmodium falciparum (isolate 3D7) GN=PF14_0122 PE=4 SV=2	Q8ILX1_PLAF7	14 kDa		0.06	1.3		5	4	4	5	5	5		Ran binding protein 1, putative OS=Plasmodium falciparum (isolate 3D7) GN=PFD0950w PE=4 SV=1	Q76NN6_PLAF7 (+1)	33 kDa		0.022	1.3		7	5	4	4	5	3
Heat shock protein 70 (HSP70) homologue OS=Plasmodium falciparum (isolate 3D7) GN=PFI0875w PE=3 SV=1	Q8I2X4_PLAF7	72 kDa		0.062	0.9		40	38	39	38	39	31		Cell division cycle protein 48 homologue, putative OS=Plasmodium falciparum (isolate 3D7) GN=PFF0940c PE=3 SV=1	C6KT34_PLAF7	92 kDa		0.022	1.3		26	24	24	25	25	23
Proliferating cell nuclear antigen OS=Plasmodium falciparum (isolate 3D7) GN=PCNA PE=3 SV=1	PCNA_PLAF7 (+1)	31 kDa		0.063	1.6		8	5	4	12	7	12		Heat shock protein 70 (Hsp70), putative OS=Plasmodium falciparum (isolate 3D7) GN=MAL13P1.540 PE=3 SV=1	C0H5H0_PLAF7	108 kDa		0.023	0.7		13	7	9	11	10	12
ADP-ribosylation factor 1 OS=Plasmodium falciparum (isolate 3D7) GN=ARF1 PE=1 SV=1	ARF1_PLAF7 (+1)	21 kDa		0.064	0.8		8	6	7	7	6	6		Dynamin-like protein OS=Plasmodium falciparum (isolate 3D7) GN=dyn1 PE=3 SV=1	Q8IHR4_PLAF7	96 kDa		0.029	0.6		4	1	3	5	2	3
Glutathione peroxidase OS=Plasmodium falciparum PE=3 SV=1	Q27742_PLAFA (+1)	24 kDa		0.068	2.3		2	1	1	2	2	2		Mature parasite-infected erythrocyte surface antigen (MESA) or PfEMP2 OS=Plasmodium falciparum (isolate 3D7) GN=MESA PE=4 SV=1	Q8I492_PLAF7	168 kDa		0.031	1.4		12	7	7	16	5	12
Protein phosphatase, putative OS=Plasmodium falciparum (isolate 3D7) GN=PF11_0281 PE=4 SV=2	Q8II93_PLAF7	34 kDa		0.069	0.1		3	1	3	0	1	0		Proteasome subunit beta type OS=Plasmodium falciparum (isolate 3D7) GN=PF13_0156 PE=3 SV=1	Q8I6T3_PLAF7	30 kDa		0.032	0.7		2	2	2	2	2	1
40S ribosomal protein S12 OS=Plasmodium falciparum (isolate 3D7) GN=RPS12 PE=3 SV=1	RS12_PLAF7	15 kDa		0.069	1.5		3	3	3	3	4	3		DNAJ protein, putative OS=Plasmodium falciparum (isolate 3D7) GN=RESA PE=4 SV=1	Q8I0U6_PLAF7	127 kDa		0.033	0.6		5	3	3	4	2	4
Rhoptry-associated protein 2 (Fragment) OS=Plasmodium falciparum GN=RAP2 PE=4 SV=1	B9VGG5_PLAFA (+3)	42 kDa		0.07	0.6		4	5	3	4	4	2		40S ribosomal protein S6, putative OS=Plasmodium falciparum (isolate 3D7) GN=PF13_0228 PE=4 SV=1	Q8IDR9_PLAF7	35 kDa		0.037	1.5		4	3	3	5	3	2
40S ribosomal protein S16, putative OS=Plasmodium falciparum (isolate 3D7) GN=PF08_0076 PE=3 SV=1	Q8IAX5_PLAF7	16 kDa		0.07	0.2		4	2	3	2	0	1		High mobility group protein OS=Plasmodium falciparum PE=4 SV=1	Q25871_PLAFA (+2)	11 kDa		0.04	1.3		3	1	2	2	1	1
Cysteine-rich surface protein (Fragment) OS=Plasmodium falciparum PE=4 SV=1	C5HXB3_PLAFA	91 kDa		0.073	0.7		5	3	3	4	3	2		Helicase 45 OS=Plasmodium falciparum (isolate 3D7) GN=H45 PE=3 SV=1	Q8IKF0_PLAF7	45 kDa		0.043	0.8		11	8	9	9	10	10
Ribonucleotide reductase small subunit, putative OS=Plasmodium falciparum (isolate 3D7) GN=PF10_0154 PE=4 SV=2	Q8IJN8_PLAF7	40 kDa		0.076	0.6		6	3	3	3	3	3		40S ribosomal protein S3, putative OS=Plasmodium falciparum (isolate 3D7) GN=PF14_0627 PE=3 SV=1	Q8IKH8_PLAF7	25 kDa		0.047	0.8		4	4	5	4	4	4
Proteasome regulatory component, putative OS=Plasmodium falciparum (isolate 3D7) GN=MAL13P1.190 PE=4 SV=1	Q8IDV2_PLAF7	59 kDa		0.085	3.3		2	0	0	3	1	2		Ribosomal P2 phosphoprotein OS=Plasmodium falciparum GN=P2 PE=4 SV=1	Q548Y1_PLAFA (+1	12 kDa		0.053	0.8		5	6	7	6	6	6
Lysine--tRNA ligase OS=Plasmodium falciparum (isolate 3D7) GN=PF13_0262 PE=3 SV=1	Q8IDJ8_PLAF7	68 kDa		0.086	1.4		11	5	8	12	10	10		Merozoite surface protein 7 OS=Plasmodium falciparum PE=4 SV=1	C5HWK9_PLAFA	41 kDa		0.054	0.7		2	1	2	4	1	3
Aspartate aminotransferase OS=Plasmodium falciparum (isolate 3D7) GN=PFB0200c PE=1 SV=1	O96142_PLAF7	47 kDa		0.086	2.3		2	0	2	3	3	3		Bifunctional dihydrofolate reductase-thymidylate synthase OS=Plasmodium falciparum GN=DHFR-TS PE=1 SV=1	D9N170_PLAFA	72 kDa		0.06	0.7		4	2	2	5	1	2
Chromodomain protein OS=Plasmodium falciparum (isolate 3D7) GN=PFL1005c PE=4 SV=1	Q8I5K4_PLAF7	31 kDa		0.087	0.3		3	2	4	3	2	0		Cysteine-rich surface protein (Fragment) OS=Plasmodium falciparum PE=4 SV=1	C5HXB3_PLAFA	91 kDa		0.062	0.7		5	3	3	4	3	2
Putative uncharacterized protein OS=Plasmodium falciparum (isolate 3D7) GN=PFC0910w PE=4 SV=1	O97284_PLAF7	50 kDa		0.094	0.6		2	2	2	2	2	2		Pyridoxine/pyridoxal 5-phosphate biosynthesis enzyme OS=Plasmodium falciparum (isolate 3D7) GN=PFF1025c PE=4 SV=1	C6KT50_PLAF7	33 kDa		0.067	1.1		9	8	6	8	7	10
Glutaredoxin OS=Plasmodium falciparum GN=fulmal4 PE=4 SV=1	Q7KXR4_PLAFA (+1)	12 kDa		0.097	0.5		3	2	1	3	1	1		Putative uncharacterized protein OS=Plasmodium falciparum (isolate 3D7) GN=PFC0910w PE=4 SV=1	O97284_PLAF7	50 kDa		0.069	0.6		2	2	2	2	2	2
Receptor for activated C kinase homolog, PfRACK OS=Plasmodium falciparum (isolate 3D7) GN=PfRACK PE=4 SV=1	Q8IBA0_PLAF7	36 kDa		0.099	1.4		9	7	8	9	9	9		Polyubiquitin OS=Plasmodium falciparum (isolate 3D7) GN=pUB PE=4 SV=1	Q7KQK2_PLAF7 (+1)	43 kDa		0.07	1.5		3	6	5	4	6	3
Plasmepsin-1 OS=Plasmodium falciparum PE=1 SV=2	PLM1_PLAFA (+1)	51 kDa		0.1	0.8		5	4	4	4	4	4		Vacuolar ATP synthase subunit b OS=Plasmodium falciparum (isolate 3D7) GN=PFD0305c PE=3 SV=1	Q6ZMA8_PLAF7 (+1)	56 kDa		0.071	1.4		11	5	6	7	6	7
Protein disulfide isomerase OS=Plasmodium falciparum (isolate 3D7) GN=PDI-11 PE=4 SV=1	Q8II23_PLAF7	49 kDa		0.1	1.9		2	1	2	3	2	4		Replication factor A-related protein, putative OS=Plasmodium falciparum (isolate 3D7) GN=PFI0235w PE=4 SV=1	Q8I3A1_PLAF7	56 kDa		0.08	2.8		0	1	2	2	2	1
Isocitrate dehydrogenase [NADP] OS=Plasmodium falciparum (isolate 3D7) GN=PF13_0242 PE=3 SV=1	Q8I6T2_PLAF7	54 kDa		0.1	0.3		3	2	2	1	1	1		Actin-1 OS=Plasmodium falciparum (isolate HB3) PE=1 SV=1	ACT1_PLAFX	42 kDa		0.081	1.3		21	16	14	13	15	13
														Lysine--tRNA ligase OS=Plasmodium falciparum (isolate 3D7) GN=PF13_0262 PE=3 SV=1	Q8IDJ8_PLAF7	68 kDa		0.082	0.8		11	5	8	12	10	10
														Ethanolamine kinase, putative OS=Plasmodium falciparum (isolate 3D7) GN=PF11_0257 PE=4 SV=1	Q8IIB7_PLAF7	50 kDa		0.083	1.2		7	4	8	13	10	9
														M17 leucyl aminopeptidase OS=Plasmodium falciparum (isolate 3D7) GN=LAP PE=1 SV=1	Q8IL11_PLAF7	68 kDa		0.084	1.2		12	11	10	10	10	9
														60S ribosomal protein L3, putative OS=Plasmodium falciparum (isolate 3D7) GN=PF10_0272 PE=3 SV=1	Q8IJC6_PLAF7	44 kDa		0.086	0.5		2	1	3	1	1	4
														Enolase OS=Plasmodium falciparum (isolate 3D7) GN=ENO PE=3 SV=1	ENO_PLAF7	49 kDa		0.088	0.9		34	44	37	32	40	32
														Alanine--tRNA ligase, putative OS=Plasmodium falciparum (isolate 3D7) GN=PF13_0354 PE=3 SV=1	Q8ID31_PLAF7	165 kDa		0.092	0.6		4	2	2	2	2	3
														Adenosylhomocysteinase OS=Plasmodium falciparum (isolate 3D7) GN=PFE1050w PE=1 SV=2	SAHH_PLAF7	54 kDa		0.095	1.2		12	11	9	12	12	9
														Heat shock protein 86 OS=Plasmodium falciparum (isolate 3D7) GN=PF07_0029 PE=1 SV=1	Q8IC05_PLAF7	86 kDa		0.099	1.2		41	33	39	37	38	38
														Cof-like hydrolase, had-superfamily, subfamily iib OS=Plasmodium falciparum (isolate 3D7) GN=PFL1270w PE=4 SV=1	Q8I5F4_PLAF7	33 kDa		0.099	2.3		3	0	1	4	2	2
														Histone H3 OS=Plasmodium falciparum PE=2 SV=1	Q27719_PLAFA	15 kDa		0.1	0.5		6	6	5	4	6	5

## Sheet: # Uniqe Peptides
Exclusive Unique Peptide Count
Identified Proteins	Accession Number	MW	W2 C1	W2 C2	W2 C3	W2 T1	W2 T2	W2 T3
Enolase OS=Plasmodium falciparum (isolate 3D7) GN=ENO PE=3 SV=1	ENO_PLAF7	49 kDa	34	44	37	32	40	32
Glyceraldehyde-3-phosphate dehydrogenase OS=Plasmodium falciparum (isolate 3D7) GN=GAPDH PE=3 SV=1	Q8IKK7_PLAF7 (+1)	37 kDa	27	25	22	23	22	25
Heat shock 70 kDa protein OS=Plasmodium falciparum (isolate 3D7) GN=PF08_0054 PE=3 SV=1	Q8IB24_PLAF7	74 kDa	39	48	42	38	44	36
Phosphoglycerate kinase OS=Plasmodium falciparum (isolate 3D7) GN=PGK PE=1 SV=1	PGK_PLAF7	45 kDa	36	38	34	35	35	34
L-lactate dehydrogenase OS=Plasmodium falciparum GN=LDH-P PE=1 SV=1	Q71T02_PLAFA	34 kDa	19	22	21	19	21	20
Elongation factor 1-alpha OS=Plasmodium falciparum (isolate 3D7) GN=PF13_0304 PE=3 SV=1	Q8I0P6_PLAF7	49 kDa	25	29	28	24	24	24
Heat shock protein 86 OS=Plasmodium falciparum (isolate 3D7) GN=PF07_0029 PE=1 SV=1	Q8IC05_PLAF7	86 kDa	41	33	39	37	38	38
Ornithine aminotransferase OS=Plasmodium falciparum (isolate 3D7) GN=OAT PE=1 SV=1	OAT_PLAF7 (+1)	46 kDa	27	26	26	25	26	23
Phosphoethanolamine N-methyltransferase OS=Plasmodium falciparum GN=PMT PE=1 SV=1	Q6T755_PLAFA (+1)	31 kDa	20	24	17	20	22	18
Heat shock protein 70 (HSP70) homologue OS=Plasmodium falciparum (isolate 3D7) GN=PFI0875w PE=3 SV=1	Q8I2X4_PLAF7	72 kDa	40	38	39	38	39	31
Adenosine deaminase, putative OS=Plasmodium falciparum (isolate 3D7) GN=PF10_0289 PE=4 SV=1	Q8IJA9_PLAF7	42 kDa	24	24	21	25	21	20
Fructose-bisphosphate aldolase OS=Plasmodium falciparum (isolate 3D7) GN=PF14_0425 PE=3 SV=1	ALF_PLAF7 (+1)	40 kDa	22	24	25	23	25	21
Merozoite surface protein 1 OS=Plasmodium falciparum (isolate mad20 / Papua New Guinea) GN=MSP-1 PE=3 SV=3	MSP1_PLAFM	194 kDa	48	43	34	41	51	39
M1-family aminopeptidase OS=Plasmodium falciparum (isolate 3D7) GN=MAL13P1.56 PE=4 SV=1	Q8IEK1_PLAF7	126 kDa	42	33	34	40	36	35
Elongation factor 2 OS=Plasmodium falciparum (isolate 3D7) GN=PF14_0486 PE=4 SV=1	Q8IKW5_PLAF7	94 kDa	35	29	28	29	28	26
Histone H4 (Fragment) OS=Plasmodium falciparum PE=3 SV=1	Q7JSX6_PLAFA (+1)	11 kDa	12	12	12	10	13	11
Hypoxanthine phosphoribosyltransferase OS=Plasmodium falciparum (isolate 3D7) GN=PF10_0121 PE=4 SV=1	Q8IJS1_PLAF7	26 kDa	17	18	20	16	19	13
Protein disulfide isomerase OS=Plasmodium falciparum (isolate 3D7) GN=PfPDI-8 PE=3 SV=1	C0H4Y6_PLAF7	56 kDa	24	25	23	23	24	20
14-3-3 protein, putative OS=Plasmodium falciparum (isolate 3D7) GN=MAL8P1.69 PE=3 SV=1	C0H4V6_PLAF7	30 kDa	19	17	18	20	17	16
Endoplasmin homolog, putative OS=Plasmodium falciparum (isolate 3D7) GN=PFL1070c PE=1 SV=1	Q8I0V4_PLAF7	95 kDa	31	29	22	22	29	27
Pyruvate kinase OS=Plasmodium falciparum (isolate 3D7) GN=PFF1300w PE=1 SV=1	C6KTA4_PLAF7	56 kDa	23	24	23	23	22	20
Cell division cycle protein 48 homologue, putative OS=Plasmodium falciparum (isolate 3D7) GN=PFF0940c PE=3 SV=1	C6KT34_PLAF7	92 kDa	26	24	24	25	25	23
Antigen Pfg27/25 OS=Plasmodium falciparum GN=Pfg 27-25 PE=2 SV=1	Q27336_PLAFA (+1)	26 kDa	11	12	9	10	12	10
Triosephosphate isomerase OS=Plasmodium falciparum (isolate 3D7) GN=TPI PE=3 SV=1	TPIS_PLAF7 (+1)	28 kDa	15	13	11	15	14	13
Histone H2B OS=Plasmodium falciparum (isolate 3D7) GN=PF11_0062 PE=3 SV=1	Q8IIV1_PLAF7	13 kDa	8	9	8	7	9	7
GTP-binding nuclear protein ran/tc4 OS=Plasmodium falciparum (isolate 3D7) GN=Ran PE=4 SV=1	Q7KQK6_PLAF7	25 kDa	13	13	13	13	13	13
S-adenosylmethionine synthetase OS=Plasmodium falciparum (isolate 3D7) GN=PfSAMS PE=3 SV=1	Q7K6A4_PLAF7	45 kDa	20	16	13	17	21	16
Purine nucleotide phosphorylase, putative OS=Plasmodium falciparum (isolate 3D7) GN=PFE0660c PE=1 SV=1	Q8I3X4_PLAF7	27 kDa	14	9	15	18	13	14
CG4 OS=Plasmodium falciparum GN=cg4 PE=3 SV=1	O15797_PLAFA	98 kDa	22	13	20	20	19	23
Actin-1 OS=Plasmodium falciparum (isolate HB3) PE=1 SV=1	ACT1_PLAFX	42 kDa	21	16	14	13	15	13
Tubulin beta chain OS=Plasmodium falciparum (isolate 3D7) GN=PF10_0084 PE=3 SV=1	TBB_PLAF7 (+1)	50 kDa	20	16	17	16	18	15
Histone H2A OS=Plasmodium falciparum (isolate 3D7) GN=PFF0860c PE=3 SV=1	C6KT18_PLAF7 (+1)	14 kDa	4	4	4	4	4	3
Histone H2A OS=Plasmodium falciparum (isolate 3D7) GN=PFC0920w PE=3 SV=1	O97320_PLAF7	16 kDa	8	7	8	7	8	8
Peptidyl-prolyl cis-trans isomerase OS=Plasmodium falciparum PE=1 SV=1	Q25756_PLAFA (+1)	19 kDa	9	8	9	8	8	6
RhopH2 OS=Plasmodium falciparum GN=rhoph2 PE=2 SV=1	B0M0V9_PLAFA (+1)	163 kDa	29	22	22	23	30	11
Endoplasmic reticulum-resident calcium binding protein OS=Plasmodium falciparum (isolate 3D7) GN=ERC PE=4 SV=1	Q8IIR7_PLAF7	39 kDa	19	12	11	15	14	14
Karyopherin beta OS=Plasmodium falciparum PE=4 SV=1	Q7KAU3_PLAFA (+1)	127 kDa	24	14	20	25	17	22
Phosphoglycerate mutase, putative OS=Plasmodium falciparum (isolate 3D7) GN=PF11_0208 PE=1 SV=1	Q8IIG6_PLAF7	29 kDa	17	12	11	16	14	18
DNA/RNA-binding protein Alba, putative OS=Plasmodium falciparum (isolate 3D7) GN=PF08_0074 PE=4 SV=1	Q8IAX8_PLAF7	27 kDa	10	7	10	9	9	8
6-phosphofructokinase, putative OS=Plasmodium falciparum (isolate 3D7) GN=PFI0755c PE=4 SV=1	Q8I2Z8_PLAF7	159 kDa	24	17	18	25	21	20
Myo-inositol 1-phosphate synthase, putative OS=Plasmodium falciparum (isolate 3D7) GN=PFE0585c PE=4 SV=1	Q8I3Y8_PLAF7	69 kDa	22	15	20	23	19	21
Exp-2 protein OS=Plasmodium falciparum GN=Exp-2 PE=4 SV=1	O61141_PLAFA (+1)	33 kDa	8	8	6	8	8	6
Histone H3 OS=Plasmodium falciparum PE=2 SV=1	Q27719_PLAFA	15 kDa	6	6	5	4	6	5
RhopH3 OS=Plasmodium falciparum (isolate 3D7) GN=PFI0265c PE=4 SV=1	Q8I395_PLAF7	105 kDa	19	15	12	19	16	15
Falcilysin OS=Plasmodium falciparum (isolate 3D7) GN=flN PE=1 SV=1	Q76NL8_PLAF7	139 kDa	24	16	17	21	23	14
Aspartic acid-rich protein OS=Plasmodium falciparum GN=ARP PE=2 SV=1	Q8I9F4_PLAFA	32 kDa	12	10	12	13	12	14
Heat shock protein hsp70 homologue OS=Plasmodium falciparum (isolate 3D7) GN=PF11_0351 PE=3 SV=1	Q8II24_PLAF7	73 kDa	17	14	16	20	18	15
Glucose-6-phosphate isomerase OS=Plasmodium falciparum (isolate 3D7) GN=PF14_0341 PE=1 SV=1	Q8ILA4_PLAF7	67 kDa	17	14	16	18	16	16
Histone H2B OS=Plasmodium falciparum (isolate 3D7) GN=PF07_0054 PE=3 SV=1	Q8IBV7_PLAF7	14 kDa	8	7	5	4	7	5
M17 leucyl aminopeptidase OS=Plasmodium falciparum (isolate 3D7) GN=LAP PE=1 SV=1	Q8IL11_PLAF7	68 kDa	12	11	10	10	10	9
4-methyl-5(B-hydroxyethyl)-thiazol monophosphate biosynthesis enzyme OS=Plasmodium falciparum (isolate 3D7) GN=PFF1335c PE=4 SV=1	C6KTB1_PLAF7	20 kDa	10	10	9	11	10	11
Peptidase, putative OS=Plasmodium falciparum (isolate 3D7) GN=PF14_0517 PE=3 SV=1	Q8IKT5_PLAF7	89 kDa	25	14	15	21	15	14
Putative uncharacterized protein OS=Plasmodium falciparum (isolate 3D7) GN=MAL8P1.95 PE=4 SV=1	C0H4U4_PLAF7	36 kDa	13	10	10	12	12	11
Elongation factor 1-gamma, putative OS=Plasmodium falciparum (isolate 3D7) GN=PF13_0214 PE=4 SV=2	Q8IDV0_PLAF7	48 kDa	15	7	10	16	10	12
Pyridoxine/pyridoxal 5-phosphate biosynthesis enzyme OS=Plasmodium falciparum (isolate 3D7) GN=PFF1025c PE=4 SV=1	C6KT50_PLAF7	33 kDa	9	8	6	8	7	10
Uncharacterized protein OS=Plasmodium falciparum (isolate 3D7) GN=MAL13P1.237 PE=4 SV=1	Q8IDM3_PLAF7	42 kDa	11	8	13	13	10	9
QF122 antigen OS=Plasmodium falciparum (isolate 3D7) GN=PF10_0115 PE=4 SV=1	Q8IJS7_PLAF7	132 kDa	19	10	19	18	16	9
Histone H3 OS=Plasmodium falciparum PE=3 SV=1	Q86QI3_PLAFA	15 kDa	5	4	4	4	5	5
Rhoptry-associated protein 1 OS=Plasmodium falciparum PE=4 SV=1	D7NSU0_PLAFA	90 kDa	16	9	11	14	9	9
Heat shock protein 60 OS=Plasmodium falciparum (isolate 3D7) GN=PF10_0153 PE=3 SV=1	Q8IJN9_PLAF7	63 kDa	17	14	16	16	13	13
RhopH1/Clag3.1 OS=Plasmodium falciparum GN=rhoph1/clag3.1 PE=2 SV=1	Q4AE85_PLAFA	169 kDa	24	10	8	14	16	11
Acidic leucine-rich nuclear phosphoprotein 32-related protein OS=Plasmodium falciparum (isolate 3D7) GN=PF14_0257 PE=3 SV=1	AN32_PLAF7	33 kDa	9	8	8	7	9	9
Helicase 45 OS=Plasmodium falciparum (isolate 3D7) GN=H45 PE=3 SV=1	Q8IKF0_PLAF7	45 kDa	11	8	9	9	10	10
Plasmepsin IV OS=Plasmodium falciparum (isolate 3D7) GN=PF14_0075 PE=1 SV=1	Q8IM16_PLAF7	51 kDa	9	9	10	11	9	11
Polyubiquitin OS=Plasmodium falciparum (isolate 3D7) GN=pUB PE=4 SV=1	Q7KQK2_PLAF7 (+1)	43 kDa	3	6	5	4	6	3
Adenosylhomocysteinase OS=Plasmodium falciparum (isolate 3D7) GN=PFE1050w PE=1 SV=2	SAHH_PLAF7	54 kDa	12	11	9	12	12	9
Eukaryotic initiation factor 5a, putative OS=Plasmodium falciparum (isolate 3D7) GN=PFL0210c PE=4 SV=1	Q8I603_PLAF7 (+1)	18 kDa	7	7	4	5	5	5
DNA/RNA-binding protein, putative OS=Plasmodium falciparum (isolate 3D7) GN=PF10_0063 PE=4 SV=1	Q8IJX8_PLAF7	12 kDa	7	5	6	6	6	5
Mature parasite-infected erythrocyte surface antigen (MESA) or PfEMP2 OS=Plasmodium falciparum (isolate 3D7) GN=MESA PE=4 SV=1	Q8I492_PLAF7	168 kDa	12	7	7	16	5	12
Hexokinase OS=Plasmodium falciparum (isolate 3D7) GN=PFF1155w PE=3 SV=1	C6KT76_PLAF7	55 kDa	12	9	13	13	12	17
DEAD box helicase, UAP56 OS=Plasmodium falciparum (isolate 3D7) GN=UAP56 PE=4 SV=1	Q9TY94_PLAF7	52 kDa	9	5	11	14	7	10
Polyadenylate-binding protein OS=Plasmodium falciparum PE=2 SV=1	A1EAA0_PLAFA (+1)	97 kDa	14	10	11	16	14	11
Proliferating cell nuclear antigen OS=Plasmodium falciparum (isolate 3D7) GN=PCNA PE=3 SV=1	PCNA_PLAF7 (+1)	31 kDa	8	5	4	12	7	12
Putative uncharacterized protein OS=Plasmodium falciparum (isolate 3D7) GN=PFI1270w PE=4 SV=1	Q8I2Q0_PLAF7	25 kDa	6	5	4	6	4	4
STI1-like protein OS=Plasmodium falciparum (isolate 3D7) GN=PF14_0324 PE=4 SV=1	STI1L_PLAF7	66 kDa	12	10	11	10	13	13
Merozoite capping protein 1 OS=Plasmodium falciparum (isolate 3D7) GN=PF10_0268 PE=4 SV=1	Q8IJD0_PLAF7	44 kDa	10	7	5	12	9	6
V-type proton ATPase catalytic subunit A OS=Plasmodium falciparum (isolate 3D7) GN=vapA PE=3 SV=1	VATA_PLAF7 (+1)	69 kDa	15	9	10	15	9	9
Alpha tubulin OS=Plasmodium falciparum (isolate 3D7) GN=PFI0180w PE=3 SV=1	Q6ZLZ9_PLAF7 (+1)	50 kDa	9	8	10	13	9	7
Malaria protein EXP-1 OS=Plasmodium falciparum GN=EXP-1 PE=2 SV=2	EXP1_PLAFA	17 kDa	6	4	4	5	3	5
Thioredoxin OS=Plasmodium falciparum GN=trx PE=3 SV=1	Q9NFK9_PLAFA (+1)	12 kDa	4	6	5	5	6	3
Putative uncharacterized protein OS=Plasmodium falciparum (isolate 3D7) GN=PFD0090c PE=4 SV=1	Q8I206_PLAF7	50 kDa	5	4	3	5	7	6
Nucleosome assembly protein 1, putative OS=Plasmodium falciparum (isolate 3D7) GN=PFL0185c PE=1 SV=2	Q8I608_PLAF7	40 kDa	7	7	4	7	5	7
T-complex protein beta subunit, putative OS=Plasmodium falciparum (isolate 3D7) GN=PFC0285c PE=3 SV=3	O97247_PLAF7	59 kDa	12	9	12	12	11	12
Peptidyl-prolyl cis-trans isomerase OS=Plasmodium falciparum GN=CyP gene PE=2 SV=1	Q27745_PLAFA (+1)	22 kDa	10	9	8	8	9	7
Putative uncharacterized protein OS=Plasmodium falciparum (isolate 3D7) GN=PFI1780w PE=4 SV=1	Q8I2F2_PLAF7	46 kDa	13	8	11	8	5	8
HAP protein OS=Plasmodium falciparum (isolate 3D7) GN=PF14_0078 PE=1 SV=1	Q8IM15_PLAF7	52 kDa	9	10	8	10	9	8
Serine hydroxymethyltransferase OS=Plasmodium falciparum (isolate 3D7) GN=PFL1720w PE=3 SV=1	Q8I566_PLAF7 (+1)	50 kDa	10	9	11	12	12	8
Thioredoxin peroxidase 1 OS=Plasmodium falciparum (isolate 3D7) GN=TPx1 PE=4 SV=1	Q8IL80_PLAF7 (+1)	22 kDa	8	7	6	6	5	6
40S ribosomal protein S3, putative OS=Plasmodium falciparum (isolate 3D7) GN=PF14_0627 PE=3 SV=1	Q8IKH8_PLAF7	25 kDa	4	4	5	4	4	4
ADP-ribosylation factor 1 OS=Plasmodium falciparum (isolate 3D7) GN=ARF1 PE=1 SV=1	ARF1_PLAF7 (+1)	21 kDa	8	6	7	7	6	6
Plasmepsin 2 (Fragment) OS=Plasmodium falciparum PE=3 SV=1	Q17SC2_PLAFA	51 kDa	11	7	11	13	10	10
Heat shock protein 70 (Hsp70), putative OS=Plasmodium falciparum (isolate 3D7) GN=MAL13P1.540 PE=3 SV=1	C0H5H0_PLAF7	108 kDa	13	7	9	11	10	12
Receptor for activated C kinase homolog, PfRACK OS=Plasmodium falciparum (isolate 3D7) GN=PfRACK PE=4 SV=1	Q8IBA0_PLAF7	36 kDa	9	7	8	9	9	9
60S ribosomal protein P0 OS=Plasmodium falciparum (isolate 3D7) GN=PF11_0313 PE=3 SV=1	Q8II61_PLAF7	35 kDa	9	8	8	8	7	7
Translationally-controlled tumor protein homolog OS=Plasmodium falciparum (isolate 3D7) GN=TCTP PE=1 SV=1	TCTP_PLAF7	20 kDa	6	4	2	6	4	5
Haloacid dehalogenase-like hydrolase, putative OS=Plasmodium falciparum (isolate 3D7) GN=PF10_0325 PE=4 SV=1	Q8IJ74_PLAF7	33 kDa	7	5	6	6	6	8
Rhoptry neck protein 3, putative OS=Plasmodium falciparum (isolate 3D7) GN=PFL2505c PE=4 SV=1	Q8I4R5_PLAF7	263 kDa	13	6	8	10	8	7
T-complex protein 1 subunit delta OS=Plasmodium falciparum (isolate 3D7) GN=MAL13P1.283 PE=3 SV=1	C0H5I7_PLAF7	58 kDa	10	6	8	9	7	9
Methionine-tRNA ligase, putative OS=Plasmodium falciparum (isolate 3D7) GN=PF10_0340 PE=4 SV=1	Q8IJ60_PLAF7	104 kDa	12	5	10	13	9	9
Ethanolamine kinase, putative OS=Plasmodium falciparum (isolate 3D7) GN=PF11_0257 PE=4 SV=1	Q8IIB7_PLAF7	50 kDa	7	4	8	13	10	9
RNA binding protein, putative OS=Plasmodium falciparum (isolate 3D7) GN=PF10_0068 PE=4 SV=1	Q8IJX3_PLAF7	30 kDa	6	5	7	6	5	6
Ribosomal P2 phosphoprotein OS=Plasmodium falciparum GN=P2 PE=4 SV=1	Q548Y1_PLAFA (+1)	12 kDa	5	6	7	6	6	6
Lysine--tRNA ligase OS=Plasmodium falciparum (isolate 3D7) GN=PF13_0262 PE=3 SV=1	Q8IDJ8_PLAF7	68 kDa	11	5	8	12	10	10
T-complex protein 1, gamma subunit, putative OS=Plasmodium falciparum (isolate 3D7) GN=PFL1425w PE=3 SV=1	Q8I5C4_PLAF7	61 kDa	10	6	7	9	7	7
Uncharacterized protein OS=Plasmodium falciparum (isolate 3D7) GN=MAL13P1.308 PE=4 SV=1	C0H5J9_PLAF7	289 kDa	13	5	6	16	10	10
CAMP-dependent protein kinase regulatory subunit, putative OS=Plasmodium falciparum (isolate 3D7) GN=PKAr PE=4 SV=1	Q7KQK0_PLAF7 (+1)	51 kDa	7	6	12	11	6	9
Ribonucleotide reductase small subunit OS=Plasmodium falciparum (isolate 3D7) GN=PF14_0053 PE=4 SV=1	Q8IM38_PLAF7	41 kDa	8	5	7	7	8	7
Cofilin/actin-depolymerizing factor homolog 1 OS=Plasmodium falciparum (isolate 3D7) GN=PFE0165w PE=1 SV=1	CADF1_PLAF7 (+1)	14 kDa	4	3	3	4	3	3
Vacuolar ATP synthase subunit b OS=Plasmodium falciparum (isolate 3D7) GN=PFD0305c PE=3 SV=1	Q6ZMA8_PLAF7 (+1)	56 kDa	11	5	6	7	6	7
Nucleic acid binding protein, putative OS=Plasmodium falciparum (isolate 3D7) GN=MAL13P1.233 PE=4 SV=1	Q8IDN4_PLAF7	25 kDa	4	4	5	6	6	3
Putative uncharacterized protein OS=Plasmodium falciparum (isolate 3D7) GN=PF14_0329 PE=4 SV=1	Q8ILB6_PLAF7	29 kDa	5	5	4	4	4	3
HSP40, subfamily A, putative OS=Plasmodium falciparum (isolate 3D7) GN=PF14_0359 PE=4 SV=1	Q8IL88_PLAF7	48 kDa	7	5	6	9	5	6
Nucleoside diphosphate kinase b, putative OS=Plasmodium falciparum (isolate 3D7) GN=PF13_0349 PE=1 SV=1	Q8ID43_PLAF7	17 kDa	7	4	3	8	8	6
Early transcribed membrane protein 10.2 (Fragment) OS=Plasmodium falciparum PE=4 SV=1	C5HWR7_PLAFA (+1)	36 kDa	10	4	2	8	6	7
Protein phosphatase 2C OS=Plasmodium falciparum (isolate 3D7) GN=PF11_0396 PE=3 SV=2	Q8IHY0_PLAF7	105 kDa	10	8	10	5	11	7
Proteasome subunit alpha type OS=Plasmodium falciparum (isolate 3D7) GN=PF07_0112 PE=3 SV=1	Q8IBI3_PLAF7	28 kDa	5	6	6	4	8	5
T-complex protein 1 subunit alpha OS=Plasmodium falciparum (isolate 3D7) GN=PF11_0331 PE=3 SV=1	Q8II43_PLAF7	60 kDa	7	9	4	9	6	8
Thioredoxin-related protein, putative OS=Plasmodium falciparum (isolate 3D7) GN=PF13_0272 PE=4 SV=1	Q8IDH5_PLAF7	24 kDa	5	4	4	6	3	4
Casein kinase II, alpha subunit OS=Plasmodium falciparum (isolate 3D7) GN=CK2alpha PE=4 SV=1	Q8IIR9_PLAF7	40 kDa	7	6	4	6	6	5
Conserved GTP-binding protein, putative OS=Plasmodium falciparum (isolate 3D7) GN=MAL7P1.122 PE=4 SV=1	Q8IBM9_PLAF7	45 kDa	7	9	8	7	7	7
Adenylate kinase 2 OS=Plasmodium falciparum PE=1 SV=1	Q7Z0H0_PLAFA	28 kDa	8	6	6	8	9	6
Macrophage migration inhibitory factor homologue OS=Plasmodium falciparum (isolate 3D7) GN=MIF PE=1 SV=1	Q8I5C5_PLAF7	13 kDa	4	5	5	6	5	5
Isoleucine-tRNA ligase, putative OS=Plasmodium falciparum (isolate 3D7) GN=PF13_0179 PE=3 SV=1	Q8IDZ9_PLAF7	151 kDa	8	3	5	10	5	4
40S ribosomal protein S2, putative OS=Plasmodium falciparum (isolate 3D7) GN=PF14_0448 PE=3 SV=1	Q8IL02_PLAF7	30 kDa	7	2	6	6	6	5
Conserved protein OS=Plasmodium falciparum (isolate 3D7) GN=PF11_0055 PE=4 SV=1	Q8IIV8_PLAF7	49 kDa	8	5	5	6	7	5
Proliferation-associated protein 2g4, putative OS=Plasmodium falciparum (isolate 3D7) GN=PF14_0261 PE=4 SV=1	Q8ILI2_PLAF7	43 kDa	8	3	7	7	8	5
Putative uncharacterized protein OS=Plasmodium falciparum (isolate 3D7) GN=PFD0080c PE=4 SV=1	Q8I207_PLAF7	60 kDa	3	3	5	5	3	5
Ubiquitin-activating enzyme E1, putative OS=Plasmodium falciparum (isolate 3D7) GN=PFL1245w PE=4 SV=1	Q8I5F9_PLAF7	132 kDa	7	3	3	10	5	10
Putative uncharacterized protein OS=Plasmodium falciparum (isolate 3D7) GN=PFE1600w PE=4 SV=1	Q8I3F1_PLAF7	60 kDa	5	3	4	6	2	4
Acyl-CoA synthetase, PfACS10 OS=Plasmodium falciparum (isolate 3D7) GN=PfACS10 PE=4 SV=1	Q8I3L4_PLAF7	77 kDa	5	3	6	8	3	7
60S ribosomal protein L4, putative OS=Plasmodium falciparum (isolate 3D7) GN=PFE0350c PE=4 SV=1	Q8I431_PLAF7	46 kDa	6	7	8	6	4	6
Asparagine-tRNA ligase, putative OS=Plasmodium falciparum (isolate 3D7) GN=PFB0525w PE=3 SV=1	O96198_PLAF7	71 kDa	6	2	6	5	7	3
RabGDI protein OS=Plasmodium falciparum GN=rabGDI PE=2 SV=1	Q26001_PLAFA (+1)	52 kDa	7	4	7	7	7	5
40S ribosomal protein S19, putative OS=Plasmodium falciparum (isolate 3D7) GN=PFD1055w PE=4 SV=1	Q8IFP2_PLAF7	20 kDa	6	5	7	5	6	9
Proteasome subunit alpha type 2, putative OS=Plasmodium falciparum (isolate 3D7) GN=PFF0420c PE=4 SV=1	C6KST3_PLAF7	27 kDa	5	5	8	7	6	5
Importin subunit alpha OS=Plasmodium falciparum PE=3 SV=1	Q7KAV0_PLAFA (+1)	61 kDa	5	4	5	8	4	7
Nascent polypeptide associated complex alpha chain, putative OS=Plasmodium falciparum (isolate 3D7) GN=PFF1050w PE=4 SV=1	C6KT55_PLAF7	21 kDa	4	3	2	5	0	3
Histone binding protein, putative OS=Plasmodium falciparum (isolate 3D7) GN=PFL0280c PE=4 SV=1	Q8I5Y9_PLAF7	39 kDa	5	2	4	9	6	4
Ubiquitin domain containing protein OS=Plasmodium falciparum (isolate 3D7) GN=PF11_0142 PE=4 SV=1	Q8IIM8_PLAF7	43 kDa	4	3	4	5	3	5
40S ribosomal protein S6, putative OS=Plasmodium falciparum (isolate 3D7) GN=PF13_0228 PE=4 SV=1	Q8IDR9_PLAF7	35 kDa	4	3	3	5	3	2
Profilin OS=Plasmodium falciparum (isolate 3D7) GN=Pfn PE=3 SV=1	PROF_PLAF7	19 kDa	4	4	5	6	6	5
Transketolase OS=Plasmodium falciparum (isolate 3D7) GN=PfTK PE=4 SV=1	C6KSV3_PLAF7	76 kDa	7	4	5	7	4	5
Chaperonin CPN60, mitochondrial OS=Plasmodium falciparum (isolate FCR-3 / Gambia) PE=3 SV=1	CH60_PLAFG	79 kDa	6	4	7	6	4	5
T-complex protein 1 epsilon subunit, putative OS=Plasmodium falciparum (isolate 3D7) GN=PFC0900w PE=3 SV=1	O97282_PLAF7	59 kDa	4	6	8	5	3	8
Threonine--tRNA ligase, putative OS=Plasmodium falciparum (isolate 3D7) GN=PF11_0270 PE=3 SV=1	Q8IIA4_PLAF7	120 kDa	4	2	4	9	5	4
Glutamate--tRNA ligase, putative OS=Plasmodium falciparum (isolate 3D7) GN=PF13_0257 PE=3 SV=1	Q8IDK7_PLAF7	101 kDa	7	4	4	7	7	4
High mobility group protein OS=Plasmodium falciparum (isolate 3D7) GN=PfHMGB2 PE=4 SV=1	Q8IB14_PLAF7	12 kDa	3	4	2	0	4	0
Pre-mRNA splicing factor, putative OS=Plasmodium falciparum (isolate 3D7) GN=PFD0265w PE=4 SV=1	Q8I1X5_PLAF7	366 kDa	0	2	2	2	0	0
Proteosome subunit alpha type 1, putative OS=Plasmodium falciparum (isolate 3D7) GN=PF14_0716 PE=4 SV=1	Q8IK90_PLAF7	29 kDa	8	5	3	5	6	4
Nuclear transport factor 2, putative OS=Plasmodium falciparum (isolate 3D7) GN=PF14_0122 PE=4 SV=2	Q8ILX1_PLAF7	14 kDa	5	4	4	5	5	5
26S proteasome regulatory subunit 7, putative OS=Plasmodium falciparum (isolate 3D7) GN=PF13_0063 PE=3 SV=2	Q8IEK3_PLAF7	47 kDa	5	2	4	3	0	2
Antigen 332, DBL-like protein OS=Plasmodium falciparum (isolate 3D7) GN=PF11_0506 PE=4 SV=2	Q8IHN4_PLAF7	689 kDa	7	0	0	7	0	6
Phosphoribosylpyrophosphate synthetase OS=Plasmodium falciparum (isolate 3D7) GN=PF13_0143 PE=3 SV=1	Q8IE67_PLAF7	49 kDa	6	5	6	5	3	4
Early transcribed membrane protein 5, ETRAMP5 OS=Plasmodium falciparum (isolate 3D7) GN=ETRAMP5 PE=4 SV=1	Q8I3F3_PLAF7	19 kDa	4	3	3	3	3	4
Eukaryotic translation initiation factor 3 37.28 kDa subunit, putative OS=Plasmodium falciparum (isolate 3D7) GN=MAL7P1.81 PE=4 SV=1	Q8IBT2_PLAF7	37 kDa	4	3	3	4	3	3
Ribonucleoside-diphosphate reductase OS=Plasmodium falciparum (isolate 3D7) GN=PF14_0352 PE=3 SV=1	Q8IL94_PLAF7	97 kDa	4	4	4	5	5	3
40S ribosomal protein S8 OS=Plasmodium falciparum (isolate 3D7) GN=PF14_0083 PE=3 SV=1	Q8IM10_PLAF7	25 kDa	4	3	5	6	4	6
Small ubiquitin-related modifier, putative OS=Plasmodium falciparum (isolate 3D7) GN=PfSUMO PE=4 SV=1	Q8I444_PLAF7	11 kDa	5	5	5	4	4	4
Putative uncharacterized protein OS=Plasmodium falciparum (isolate 3D7) GN=PF14_0546 PE=4 SV=1	Q8IKQ7_PLAF7	76 kDa	7	4	5	8	4	6
60S ribosomal protein L7, putative OS=Plasmodium falciparum (isolate 3D7) GN=PFC0300c PE=4 SV=2	O97250_PLAF7	31 kDa	5	4	5	3	5	5
Conserved Plasmodium protein OS=Plasmodium falciparum (isolate 3D7) GN=PF11_0302 PE=4 SV=1	Q8II72_PLAF7	52 kDa	5	3	3	3	6	3
Translation elongation factor 1 beta OS=Plasmodium falciparum GN=EF-1b PE=2 SV=1	Q9NI00_PLAFA	32 kDa	5	2	2	6	4	4
Insulinase, putative OS=Plasmodium falciparum (isolate 3D7) GN=PF11_0189 PE=3 SV=1	Q8III5_PLAF7	174 kDa	4	2	3	7	5	4
1-cys peroxiredoxin OS=Plasmodium falciparum (isolate 3D7) GN=1-cyspxn PE=4 SV=1	Q8IAM2_PLAF7 (+1)	25 kDa	6	2	3	5	4	3
26S proteasome regulatory subunit, putative OS=Plasmodium falciparum (isolate 3D7) GN=PF13_0033 PE=3 SV=1	Q8IEQ1_PLAF7	45 kDa	5	3	5	5	4	5
Eukaryotic translation initiation factor 3 subunit 7, putative OS=Plasmodium falciparum (isolate 3D7) GN=PF10_0077 PE=4 SV=1	Q8IJW4_PLAF7	63 kDa	4	4	5	4	5	5
RNA binding protein, putative OS=Plasmodium falciparum (isolate 3D7) GN=PF13_0315 PE=4 SV=1	Q8IDB7_PLAF7	57 kDa	5	2	4	3	4	4
Adenylosuccinate synthetase OS=Plasmodium falciparum (isolate 3D7) GN=Adss PE=3 SV=1	PURA_PLAF7 (+1)	50 kDa	3	2	4	5	6	5
Ran binding protein 1, putative OS=Plasmodium falciparum (isolate 3D7) GN=PFD0950w PE=4 SV=1	Q76NN6_PLAF7 (+1)	33 kDa	7	5	4	4	5	3
60S ribosomal protein L12, putative OS=Plasmodium falciparum (isolate 3D7) GN=PFE0850c PE=3 SV=2	Q8I3T8_PLAF7	18 kDa	6	5	5	4	5	4
Plasmepsin-1 OS=Plasmodium falciparum PE=1 SV=2	PLM1_PLAFA (+1)	51 kDa	5	4	4	4	4	4
Ribonucleotide reductase small subunit, putative OS=Plasmodium falciparum (isolate 3D7) GN=PF10_0154 PE=4 SV=2	Q8IJN8_PLAF7	40 kDa	6	3	3	3	3	3
Inosine-5'-monophosphate dehydrogenase OS=Plasmodium falciparum PE=2 SV=1	O96387_PLAFA (+1)	56 kDa	5	4	5	3	4	3
Putative uncharacterized protein OS=Plasmodium falciparum (isolate 3D7) GN=PFD1170c PE=4 SV=1	Q8IFM0_PLAF7	36 kDa	4	2	3	3	2	5
7,8-dihydro-6-hydroxymethylpterin pyrophosphokinase-dihydropteroate synthase OS=Plasmodium falciparum GN=PPPK-DHPS PE=4 SV=1	Q25704_PLAFA	83 kDa	5	3	5	3	0	4
60S ribosomal protein L5, putative OS=Plasmodium falciparum (isolate 3D7) GN=PF14_0230 PE=3 SV=1	Q8ILL3_PLAF7	34 kDa	4	2	3	3	3	4
Small heat shock protein, putative OS=Plasmodium falciparum (isolate 3D7) GN=PF13_0021 PE=3 SV=1	Q8IES0_PLAF7	25 kDa	6	2	2	3	4	2
Glutaredoxin OS=Plasmodium falciparum GN=fulmal4 PE=4 SV=1	Q7KXR4_PLAFA (+1)	12 kDa	3	2	0	3	0	0
Proteasome subunit alpha type OS=Plasmodium falciparum (isolate 3D7) GN=MAL13P1.270 PE=3 SV=1	Q8IDG2_PLAF7	27 kDa	4	4	4	6	7	5
T-complex protein 1 subunit eta OS=Plasmodium falciparum (isolate 3D7) GN=MAL3P3.6 PE=3 SV=1	TCPH_PLAF7	60 kDa	6	3	3	5	4	8
60S ribosomal protein L3, putative OS=Plasmodium falciparum (isolate 3D7) GN=PF10_0272 PE=3 SV=1	Q8IJC6_PLAF7	44 kDa	2	0	3	0	0	4
Beta3 proteasome subunit, putative OS=Plasmodium falciparum (isolate 3D7) GN=PFA_0400c PE=4 SV=1	Q8I261_PLAF7	23 kDa	3	2	2	5	2	0
Hsp70-x OS=Plasmodium falciparum (isolate 3D7) PE=2 SV=1	K7NTP5_PLAF7	75 kDa	5	4	4	3	3	4
Chromatin assembly factor 1 protein WD40 domain, putative OS=Plasmodium falciparum (isolate 3D7) GN=PFA_0520c PE=4 SV=1	Q8I238_PLAF7	51 kDa	3	4	4	7	3	3
Putative uncharacterized protein OS=Plasmodium falciparum (isolate 3D7) GN=PFF1295w PE=4 SV=1	C6KTA3_PLAF7	44 kDa	3	3	5	2	4	4
Calcyclin binding protein, putative OS=Plasmodium falciparum (isolate 3D7) GN=PFL1845c PE=4 SV=2	Q8I542_PLAF7	27 kDa	6	4	4	4	6	3
Cysteine-rich surface protein (Fragment) OS=Plasmodium falciparum PE=4 SV=1	C5HXB3_PLAFA	91 kDa	5	3	3	4	3	2
p23 co-chaperone, putative OS=Plasmodium falciparum (isolate 3D7) GN=SBA1 PE=4 SV=2	Q8IKU1_PLAF7	30 kDa	4	3	2	2	3	2
Glutamate dehydrogenase, putative OS=Plasmodium falciparum (isolate 3D7) GN=PF08_0132 PE=4 SV=1	Q8IAM0_PLAF7	160 kDa	2	0	0	3	3	2
Putative uncharacterized protein OS=Plasmodium falciparum (isolate 3D7) GN=PFF0220w PE=4 SV=1	C6KSP3_PLAF7	334 kDa	2	0	2	4	2	2
DNAJ protein, putative OS=Plasmodium falciparum (isolate 3D7) GN=PF14_0700 PE=4 SV=1	Q8IKA6_PLAF7	52 kDa	3	3	6	5	4	4
40S ribosomal protein SA OS=Plasmodium falciparum (isolate 3D7) GN=PF10_0264 PE=3 SV=1	RSSA_PLAF7	30 kDa	3	3	5	6	6	3
Valine-tRNA ligase, putative OS=Plasmodium falciparum (isolate 3D7) GN=PF14_0589 PE=3 SV=1	Q8IKL5_PLAF7	128 kDa	5	4	3	4	3	2
Glutathione S-transferase OS=Plasmodium falciparum (isolate 3D7) GN=GST PE=3 SV=1	GST_PLAF7 (+1)	25 kDa	4	2	5	5	3	4
Eukaryotic translation initiation factor 3 subunit 10, putative OS=Plasmodium falciparum (isolate 3D7) GN=PFL0625c PE=4 SV=1	Q8I5S6_PLAF7	166 kDa	5	0	0	3	0	3
Putative uncharacterized protein OS=Plasmodium falciparum (isolate 3D7) GN=MAL7P1.171 PE=4 SV=1	Q8IBF2_PLAF7	244 kDa	2	0	2	2	0	4
Multidrug resistance protein OS=Plasmodium falciparum (isolate 3D7) GN=PfMDR1 PE=3 SV=1	Q7K6A5_PLAF7	162 kDa	6	3	4	5	3	4
Ubiquitin conjugating enzyme E2, putative OS=Plasmodium falciparum (isolate 3D7) GN=PFC0255c PE=1 SV=1	O97241_PLAF7	16 kDa	3	0	2	2	3	0
Probable cathepsin C OS=Plasmodium falciparum (isolate 3D7) GN=PF11_0174 PE=1 SV=1	CATC_PLAF7	80 kDa	6	5	0	3	7	0
ATPase OS=Plasmodium falciparum PE=3 SV=1	Q27721_PLAFA (+2)	122 kDa	2	0	4	4	0	5
Eukaryotic translation initiation factor 2 gamma subunit, putative OS=Plasmodium falciparum (isolate 3D7) GN=PF14_0104 PE=4 SV=1	Q8ILY9_PLAF7	51 kDa	5	4	4	6	4	4
Eukaryotic translation initiation factor 3 subunit B OS=Plasmodium falciparum (isolate 3D7) GN=PFE0885w PE=3 SV=1	Q8I3T1_PLAF7	84 kDa	2	3	3	7	4	2
6-phosphogluconate dehydrogenase, decarboxylating OS=Plasmodium falciparum (isolate 3D7) GN=PF14_0520 PE=3 SV=1	Q8IKT2_PLAF7	53 kDa	4	3	5	7	2	6
26S proteasome subunit, putative OS=Plasmodium falciparum (isolate 3D7) GN=PF14_0632 PE=4 SV=1	Q8IKH3_PLAF7	133 kDa	4	0	3	4	2	5
Seryl-tRNA synthetase, putative OS=Plasmodium falciparum (isolate 3D7) GN=PF07_0073 PE=4 SV=1	Q8IBS3_PLAF7	62 kDa	6	2	2	4	3	2
Clathrin heavy chain, putative OS=Plasmodium falciparum (isolate 3D7) GN=PFL0930w PE=4 SV=1	Q8I5L6_PLAF7	233 kDa	5	0	0	5	2	4
Proteasome subunit alpha type OS=Plasmodium falciparum (isolate 3D7) GN=PF13_0282 PE=3 SV=1	Q8IDG3_PLAF7	28 kDa	3	2	2	3	4	4
Prefoldin subunit 2, putative OS=Plasmodium falciparum (isolate 3D7) GN=PF14_0167 PE=4 SV=1	Q8ILS7_PLAF7	17 kDa	3	3	3	0	4	4
Leucyl tRNA synthase OS=Plasmodium falciparum (isolate 3D7) GN=PFF1095w PE=3 SV=1	C6KT64_PLAF7	170 kDa	6	0	4	3	3	5
40S ribosomal protein S18, putative OS=Plasmodium falciparum (isolate 3D7) GN=PF11_0272 PE=3 SV=1	Q8IIA2_PLAF7	18 kDa	0	2	4	3	4	3
Glycophorin-binding protein OS=Plasmodium falciparum (isolate FCR-3 / Gambia) GN=GBP PE=2 SV=2	GBP_PLAFG	90 kDa	2	2	4	2	0	3
FK506-binding protein (FKBP)-type peptidyl-propyl isomerase OS=Plasmodium falciparum (isolate 3D7) GN=FKBP35 PE=1 SV=1	Q8I4V8_PLAF7	35 kDa	2	0	3	3	4	0
26S protease subunit regulatory subunit 6a, putative OS=Plasmodium falciparum (isolate 3D7) GN=PF11_0314 PE=3 SV=1	Q8II60_PLAF7	50 kDa	4	4	6	6	4	2
tRNA binding protein, putative OS=Plasmodium falciparum (isolate 3D7) GN=PF14_0401 PE=4 SV=1	Q8IL48_PLAF7	46 kDa	4	2	2	3	3	3
10 kd chaperonin OS=Plasmodium falciparum (isolate 3D7) GN=Cpn10 PE=3 SV=2	Q8I5Q3_PLAF7	11 kDa	2	2	2	2	2	2
Alanine--tRNA ligase, putative OS=Plasmodium falciparum (isolate 3D7) GN=PF13_0354 PE=3 SV=1	Q8ID31_PLAF7	165 kDa	4	2	2	2	2	3
Tat-binding protein homolog OS=Plasmodium falciparum (isolate 3D7) GN=PFL2345c PE=3 SV=1	Q8I4U5_PLAF7	50 kDa	4	0	0	3	2	0
Hsp70 interacting protein, putative OS=Plasmodium falciparum (isolate 3D7) GN=PFE1370w PE=4 SV=1	Q8I3J0_PLAF7	51 kDa	8	4	5	4	3	5
26S proteasome AAA-ATPase subunit RPT3, putative OS=Plasmodium falciparum (isolate 3D7) GN=PFD0665c PE=3 SV=1	Q8I1V1_PLAF7	45 kDa	5	2	4	3	3	4
Putative uncharacterized protein OS=Plasmodium falciparum (isolate 3D7) GN=PF14_0344 PE=4 SV=1	Q8ILA1_PLAF7	112 kDa	3	3	4	4	2	3
Proteasome 26S regulatory subunit, putative OS=Plasmodium falciparum (isolate 3D7) GN=PFB0260w PE=4 SV=3	O96153_PLAF7	108 kDa	6	3	3	4	2	3
GMP synthetase OS=Plasmodium falciparum (isolate 3D7) GN=PF10_0123 PE=1 SV=1	Q8IJR9_PLAF7	64 kDa	3	3	3	5	2	5
Pyrroline carboxylate reductase OS=Plasmodium falciparum (isolate 3D7) GN=MAL13P1.284 PE=1 SV=1	Q8IDC6_PLAF7	28 kDa	4	2	3	3	3	2
Small GTP-binding protein sar1 OS=Plasmodium falciparum (isolate 3D7) GN=sar1 PE=3 SV=1	Q8I1S0_PLAF7 (+1)	22 kDa	2	2	2	2	2	3
Conserved Plasmodium membrane protein OS=Plasmodium falciparum (isolate 3D7) GN=PFL1825w PE=4 SV=1	Q8I546_PLAF7	24 kDa	2	3	3	0	2	0
Liver stage antigen 3 OS=Plasmodium falciparum GN=LSA-3 PE=4 SV=1	C7DU25_PLAFA (+1)	171 kDa	5	0	0	5	0	3
Helicase, putative OS=Plasmodium falciparum (isolate 3D7) GN=PF14_0437 PE=3 SV=2	Q8IL13_PLAF7	60 kDa	3	2	2	4	0	3
Plastidic co-chaperonin OS=Plasmodium falciparum GN=Cpn20 PE=2 SV=1	Q50JA7_PLAFA (+1)	29 kDa	4	3	2	3	3	2
Proteasome subunit alpha, putative OS=Plasmodium falciparum (isolate 3D7) GN=MAL8P1.128 PE=4 SV=2	Q8IAR3_PLAF7	30 kDa	0	4	3	2	3	2
Merozoite surface protein 1 OS=Plasmodium falciparum (isolate 3D7) GN=MSP1 PE=4 SV=1	Q8I0U8_PLAF7	196 kDa	3	2	0	2	2	2
Merozoite surface protein 9 (Fragment) OS=Plasmodium falciparum PE=4 SV=1	C5HEE5_PLAFA	83 kDa	4	3	3	5	3	2
Proteasome subunit beta type OS=Plasmodium falciparum (isolate 3D7) GN=MAL8P1.142 PE=3 SV=1	Q7K6A9_PLAF7 (+1)	31 kDa	4	2	2	3	3	0
Dynamin-like protein OS=Plasmodium falciparum (isolate 3D7) GN=dyn1 PE=3 SV=1	Q8IHR4_PLAF7	96 kDa	4	0	3	5	2	3
High mobility group protein OS=Plasmodium falciparum PE=4 SV=1	Q25871_PLAFA (+2)	11 kDa	3	0	2	2	0	0
Proline--tRNA ligase OS=Plasmodium falciparum (isolate 3D7) GN=proRS PE=1 SV=1	SYP_PLAF7	87 kDa	2	2	3	5	3	4
Rhoptry-associated protein 2 (Fragment) OS=Plasmodium falciparum GN=RAP2 PE=4 SV=1	B9VGG5_PLAFA (+3)	42 kDa	4	5	3	4	4	2
Proteasome subunit beta type OS=Plasmodium falciparum (isolate 3D7) GN=PFE0915c PE=3 SV=1	C0H4E8_PLAF7	27 kDa	3	3	3	5	3	2
PfRab7, GTPase OS=Plasmodium falciparum (isolate 3D7) GN=Rab7 PE=3 SV=1	C0H516_PLAF7 (+1)	24 kDa	3	3	3	3	3	2
Heat shock protein 101, putative OS=Plasmodium falciparum (isolate 3D7) GN=PF11_0175 PE=3 SV=1	Q8IIJ8_PLAF7	103 kDa	6	0	4	4	2	2
60S ribosomal protein P1, putative OS=Plasmodium falciparum (isolate 3D7) GN=PF11_0043 PE=4 SV=1	Q8IIX0_PLAF7	13 kDa	3	2	2	2	2	0
40S ribosomal protein S14, putative OS=Plasmodium falciparum (isolate 3D7) GN=PFE0810c PE=3 SV=1	Q8I3U6_PLAF7	16 kDa	4	3	2	3	4	3
DNAJ protein, putative OS=Plasmodium falciparum (isolate 3D7) GN=RESA PE=4 SV=1	Q8I0U6_PLAF7	127 kDa	5	3	3	4	2	4
Acyl-coA synthetase, PfACS5 OS=Plasmodium falciparum (isolate 3D7) GN=PfACS5 PE=4 SV=1	Q8I6Z1_PLAF7	93 kDa	5	2	2	8	3	3
Protein disulfide isomerase OS=Plasmodium falciparum (isolate 3D7) GN=PDI-11 PE=4 SV=1	Q8II23_PLAF7	49 kDa	2	0	2	3	2	4
Proteasome component C8, putative OS=Plasmodium falciparum (isolate 3D7) GN=PFC0745c PE=4 SV=1	O77396_PLAF7	29 kDa	4	2	0	4	4	3
Bifunctional dihydrofolate reductase-thymidylate synthase OS=Plasmodium falciparum GN=DHFR-TS PE=1 SV=1	D9N170_PLAFA	72 kDa	4	2	2	5	0	2
Eukaryotic translation initiation factor 3 subunit 8, putative OS=Plasmodium falciparum (isolate 3D7) GN=PFL0310c PE=4 SV=1	Q8I5Y3_PLAF7	116 kDa	4	0	3	4	2	3
T-complex protein 1, putative OS=Plasmodium falciparum (isolate 3D7) GN=PFB0635w PE=3 SV=3	O96220_PLAF7	61 kDa	3	3	3	6	3	2
Putative uncharacterized protein OS=Plasmodium falciparum (isolate 3D7) GN=MAL7P1.202 PE=4 SV=1	C0H4L1_PLAF7	146 kDa	4	4	2	5	4	2
Merozoite surface protein 1 OS=Plasmodium falciparum GN=msp1 PE=4 SV=1	Q764L1_PLAFA	193 kDa	2	2	2	2	2	2
Structure specific recognition protein OS=Plasmodium falciparum (isolate 3D7) GN=PF14_0393 PE=4 SV=1	Q8IL56_PLAF7	59 kDa	3	0	2	5	2	4
Putative uncharacterized protein OS=Plasmodium falciparum (isolate 3D7) GN=MAL7P1.29 PE=4 SV=1	REVERSE_Q8IBZ1_PLAF7-R	274 kDa	2	0	2	0	0	2
PIESP2 erythrocyte surface protein OS=Plasmodium falciparum (isolate 3D7) GN=PFE0060w PE=4 SV=1	Q8I488_PLAF7	49 kDa	2	2	0	3	2	0
Falstatin (Fragment) OS=Plasmodium falciparum PE=2 SV=1	Q2PZB1_PLAFA (+1)	44 kDa	2	3	2	0	3	0
Mannose-6-phosphate isomerase, putative OS=Plasmodium falciparum (isolate 3D7) GN=MAL8P1.156 PE=4 SV=1	Q8IAL6_PLAF7	118 kDa	3	0	2	0	2	4
Putative uncharacterized protein OS=Plasmodium falciparum (isolate 3D7) GN=PFI0495w PE=4 SV=1	REVERSE_Q8I350_PLAF7-R	368 kDa	2	0	0	0	0	0
Exportin 1, putative OS=Plasmodium falciparum (isolate 3D7) GN=PFC0135c PE=4 SV=2	O77312_PLAF7	148 kDa	6	0	2	4	3	2
40S ribosomal protein S12 OS=Plasmodium falciparum (isolate 3D7) GN=RPS12 PE=3 SV=1	RS12_PLAF7	15 kDa	3	3	3	3	4	3
DNA replication licensing factor MCM2 OS=Plasmodium falciparum GN=mcm2 PE=3 SV=1	Q9GR05_PLAFA	112 kDa	3	3	3	2	4	4
40S ribosomal protein S3a OS=Plasmodium falciparum (isolate 3D7) GN=MAL3P7.35 PE=3 SV=1	RS3A_PLAF7	30 kDa	3	2	2	2	2	3
60S ribosomal protein L1, putative OS=Plasmodium falciparum (isolate 3D7) GN=PF14_0391 PE=4 SV=1	Q8IL58_PLAF7	25 kDa	2	2	2	3	0	3
Translation initiation factor eIF-1A, putative OS=Plasmodium falciparum (isolate 3D7) GN=PF11_0447 PE=3 SV=2	Q8IHT2_PLAF7	18 kDa	2	2	0	2	0	2
Sec31p putative OS=Plasmodium falciparum (isolate 3D7) GN=Sec31p PE=4 SV=3	O96221_PLAF7	167 kDa	3	2	4	7	4	4
Merozoite surface protein 7 OS=Plasmodium falciparum PE=4 SV=1	C5HWK9_PLAFA	41 kDa	2	0	2	4	0	3
Deoxyribose-phosphate aldolase, putative OS=Plasmodium falciparum (isolate 3D7) GN=PF10_0210 PE=4 SV=1	Q8IJI7_PLAF7	29 kDa	2	3	3	0	4	0
40S ribosomal protein S4, putative OS=Plasmodium falciparum (isolate 3D7) GN=PF11_0065 PE=4 SV=2	Q8IIU8_PLAF7	30 kDa	2	2	2	2	2	2
Chromodomain protein OS=Plasmodium falciparum (isolate 3D7) GN=PFL1005c PE=4 SV=1	Q8I5K4_PLAF7	31 kDa	3	2	4	3	2	0
Proteasome subunit beta type OS=Plasmodium falciparum (isolate 3D7) GN=PF13_0156 PE=3 SV=1	Q8I6T3_PLAF7	30 kDa	2	2	2	2	2	0
26S proteasome regulatory subunit 4, putative OS=Plasmodium falciparum (isolate 3D7) GN=PF10_0081 PE=3 SV=2	Q8IJW0_PLAF7	50 kDa	4	0	4	2	4	2
Serine repeat antigen 5 (Fragment) OS=Plasmodium falciparum GN=sera5 PE=3 SV=1	I0IZS8_PLAFA	109 kDa	2	0	4	6	2	3
Putative uncharacterized protein OS=Plasmodium falciparum (isolate 3D7) GN=MAL7P1.225.1 PE=4 SV=1	C0H4J3_PLAF7 (+1)	34 kDa	4	2	2	3	3	0
RNA binding protein, putative OS=Plasmodium falciparum (isolate 3D7) GN=MAL8P1.40 PE=4 SV=1	Q8IB66_PLAF7	32 kDa	4	0	3	0	2	0
Surface protein, Pf113 OS=Plasmodium falciparum (isolate 3D7) GN=Pf113 PE=4 SV=1	Q8ILP3_PLAF7	113 kDa	2	0	0	2	0	0
Putative uncharacterized protein OS=Plasmodium falciparum (isolate 3D7) GN=PF14_0191 PE=4 SV=1	Q8ILQ3_PLAF7	60 kDa	3	2	2	4	0	4
Thioredoxin reductase 2 OS=Plasmodium falciparum (isolate 3D7) GN=trxr2 PE=2 SV=2	TRXR2_PLAF7 (+1)	69 kDa	0	0	2	3	2	2
MIF4G domain containing protein OS=Plasmodium falciparum (isolate 3D7) GN=PF11_0086 PE=4 SV=1	Q8IIS9_PLAF7	382 kDa	2	0	3	0	0	2
Eukaryotic translation initiation factor 2 alpha subunit, putative OS=Plasmodium falciparum (isolate 3D7) GN=PF07_0117 PE=4 SV=1	Q8IBH7_PLAF7	38 kDa	2	0	0	0	2	0
Transcriptional regulator, putative OS=Plasmodium falciparum (isolate 3D7) GN=PFE0870w PE=4 SV=1	Q8I3T4_PLAF7	133 kDa	4	0	2	4	3	3
Putative uncharacterized protein OS=Plasmodium falciparum (isolate 3D7) GN=PFC0435w PE=4 SV=1	O77361_PLAF7	154 kDa	5	4	0	0	4	0
Subunit of proteaseome activator complex, putative OS=Plasmodium falciparum (isolate 3D7) GN=PFI0370c PE=4 SV=1	Q8I374_PLAF7	33 kDa	2	2	2	3	3	2
GTPase (Rab6) OS=Plasmodium falciparum GN=rab6 PE=1 SV=1	Q26000_PLAFA	24 kDa	0	3	2	4	2	3
Pre-mRNA splicing factor, putative OS=Plasmodium falciparum (isolate 3D7) GN=PF10_0217 PE=4 SV=1	Q8IJI0_PLAF7	62 kDa	2	0	3	2	0	2
Proton-pumping vacuolar pyrophosphatase OS=Plasmodium falciparum GN=VP1 PE=3 SV=1	O97154_PLAFA (+1)	76 kDa	4	2	2	3	2	0
Putative uncharacterized protein OS=Plasmodium falciparum (isolate 3D7) GN=PF14_0649 PE=4 SV=1	Q8IKF6_PLAF7	296 kDa	2	0	2	3	2	3
Conserved Plasmodium protein OS=Plasmodium falciparum (isolate 3D7) GN=PFB0115w PE=4 SV=1	O96127_PLAF7	142 kDa	3	2	2	0	0	3
Carbamoyl phosphate synthetase II OS=Plasmodium falciparum PE=4 SV=1	Q27732_PLAFA	276 kDa	2	0	3	3	0	2
Eukaryotic translation initiation factor 3 subunit E OS=Plasmodium falciparum (isolate 3D7) GN=PFE1405c PE=3 SV=1	Q8I3I5_PLAF7	61 kDa	4	2	3	5	3	3
Minichromosome maintenance protein 3, putative OS=Plasmodium falciparum (isolate 3D7) GN=PFE1345c PE=3 SV=1	Q8I3J5_PLAF7	110 kDa	2	2	2	2	2	2
Co-chaperone GrpE, putative OS=Plasmodium falciparum (isolate 3D7) GN=PF11_0258 PE=3 SV=2	Q8IIB6_PLAF7 (+1)	35 kDa	2	0	3	3	2	2
60S ribosomal protein L7-3, putative OS=Plasmodium falciparum (isolate 3D7) GN=PF14_0231 PE=4 SV=2	Q8ILL2_PLAF7	33 kDa	3	2	2	2	0	3
Glutathione reductase OS=Plasmodium falciparum (isolate K1 / Thailand) GN=GR2 PE=1 SV=3	GSHR_PLAFK	57 kDa	2	0	3	4	0	3
Glideosome-associated protein 50 OS=Plasmodium falciparum (isolate 3D7) GN=GAP50 PE=1 SV=1	Q8I2X3_PLAF7	45 kDa	4	3	4	2	0	2
Rab1b, GTPase OS=Plasmodium falciparum (isolate 3D7) GN=Rab1b PE=4 SV=1	Q7K6A8_PLAF7	23 kDa	3	2	0	2	0	0
Basic transcription factor 3b, putative OS=Plasmodium falciparum (isolate 3D7) GN=PF14_0241 PE=4 SV=1	Q8ILK2_PLAF7	19 kDa	0	2	4	3	2	3
26s proteasome subunit p55, putative OS=Plasmodium falciparum (isolate 3D7) GN=PF10_0174 PE=4 SV=1	Q8IJM0_PLAF7	55 kDa	3	2	3	3	2	2
40S ribosomal protein S17, putative OS=Plasmodium falciparum (isolate 3D7) GN=PFL2055w PE=3 SV=1	Q8I502_PLAF7	16 kDa	2	2	4	3	3	4
Prefoldin subunit 3, putative OS=Plasmodium falciparum (isolate 3D7) GN=MAL7P1.94 PE=4 SV=1	Q8IBR6_PLAF7	23 kDa	2	3	2	2	3	2
Adenine nucleotide translocase OS=Plasmodium falciparum PE=2 SV=1	Q25692_PLAFA (+1)	34 kDa	4	2	0	3	0	2
Uncharacterized protein OS=Plasmodium falciparum (isolate 3D7) GN=PF13_0153 PE=4 SV=1	Q8IE45_PLAF7	116 kDa	4	0	2	2	2	2
Elongation factor 1 (EF-1), putative OS=Plasmodium falciparum (isolate 3D7) GN=PFC0870w PE=4 SV=2	O97319_PLAF7	18 kDa	3	2	2	0	2	0
Chaperone, putative OS=Plasmodium falciparum (isolate 3D7) GN=PFF0430w PE=3 SV=1	C6KST5_PLAF7	62 kDa	5	2	0	7	0	6
Tyrosyl-tRNA synthetase, putative OS=Plasmodium falciparum (isolate 3D7) GN=MAL8P1.125 PE=1 SV=1	Q8IAR7_PLAF7	43 kDa	0	3	3	4	2	0
Cytoadherence linked asexual protein (Fragment) OS=Plasmodium falciparum GN=clag9 PE=2 SV=1	O77090_PLAFA	161 kDa	3	0	0	0	0	2
Translation initiation factor IF-2, putative OS=Plasmodium falciparum (isolate 3D7) GN=PFF0345w PE=4 SV=1	C6KSR8_PLAF7	112 kDa	2	0	0	4	0	2
RNA binding protein, putative OS=Plasmodium falciparum (isolate 3D7) GN=PF14_0096 PE=4 SV=1	Q8ILZ7_PLAF7	59 kDa	3	2	2	2	2	2
60S ribosomal protein L27, putative OS=Plasmodium falciparum (isolate 3D7) GN=PF14_0579 PE=4 SV=2	Q8IKM5_PLAF7	17 kDa	3	2	3	2	2	2
Chromatin assembly protein (ASF1), putative OS=Plasmodium falciparum (isolate 3D7) GN=PFL1180w PE=4 SV=1	Q8I5H2_PLAF7	32 kDa	3	3	2	0	2	2
cAMP-dependent protein kinase catalytic subunit OS=Plasmodium falciparum (isolate 3D7) GN=PfPKAc PE=4 SV=1	Q7K6A0_PLAF7	40 kDa	2	2	3	3	2	0
Eukaryotic translation initiation factor 3 subunit G OS=Plasmodium falciparum (isolate 3D7) GN=MAL8P1.83 PE=3 SV=1	Q8IAZ3_PLAF7	31 kDa	2	2	3	0	3	2
Putative uncharacterized protein OS=Plasmodium falciparum (isolate 3D7) GN=PF08_0081 PE=4 SV=1	C0H4U5_PLAF7	77 kDa	2	0	2	0	2	2
Putative uncharacterized protein OS=Plasmodium falciparum (isolate 3D7) GN=PFE1605w PE=4 SV=1	Q8I3F0_PLAF7	61 kDa	3	0	2	3	3	0
Splicing factor, putative OS=Plasmodium falciparum (isolate 3D7) GN=PFE0865c PE=4 SV=2	Q8I3T5_PLAF7	35 kDa	3	0	0	3	0	0
Uncharacterized protein OS=Plasmodium falciparum (isolate 3D7) GN=PF13_0165 PE=4 SV=1	Q8IE18_PLAF7	68 kDa	0	0	2	2	0	0
Putative uncharacterized protein OS=Plasmodium falciparum (isolate 3D7) GN=MAL8P1.103 PE=4 SV=1	C0H4U0_PLAF7	71 kDa	0	0	0	4	0	2
40S ribosomal protein S7, putative OS=Plasmodium falciparum (isolate 3D7) GN=PF13_0014 PE=4 SV=1	Q8IET7_PLAF7	22 kDa	2	2	4	2	2	0
Rhoptry associated membrane antigen (Fragment) OS=Plasmodium falciparum PE=4 SV=1	C5HXN1_PLAFA	92 kDa	3	0	2	4	0	3
40S ribosomal protein S25, putative OS=Plasmodium falciparum (isolate 3D7) GN=PF14_0205 PE=4 SV=2	Q8ILN8_PLAF7	12 kDa	3	2	0	2	2	3
Clustered-asparagine-rich protein OS=Plasmodium falciparum (isolate 3D7) GN=PFL1745c PE=4 SV=2	Q8I562_PLAF7	52 kDa	2	3	3	4	3	0
Polyadenylate-binding protein, putative OS=Plasmodium falciparum (isolate 3D7) GN=MAL13P1.303 PE=4 SV=1	C0H5J5_PLAF7	48 kDa	3	0	0	0	2	2
Erythrocyte membrane-associated antigen OS=Plasmodium falciparum (isolate 3D7) GN=MAL7P1.12 PE=4 SV=1	Q8IC35_PLAF7	263 kDa	2	0	0	2	0	0
Tudor staphylococcal nuclease OS=Plasmodium falciparum (isolate 3D7) GN=TSN PE=4 SV=1	Q8II01_PLAF7	129 kDa	0	0	3	2	2	3
Conserved Plasmodium protein OS=Plasmodium falciparum (isolate 3D7) GN=PF10_0361 PE=4 SV=1	Q8IJ39_PLAF7	193 kDa	2	0	2	2	2	0
Putative uncharacterized protein OS=Plasmodium falciparum (isolate 3D7) GN=PF14_0046 PE=4 SV=1	Q8IM45_PLAF7	35 kDa	2	2	4	2	3	0
Conserved Plasmodium protein OS=Plasmodium falciparum (isolate 3D7) GN=PFL2120w PE=4 SV=1	Q8I4Y9_PLAF7	155 kDa	0	0	0	2	2	2
Actin-2 OS=Plasmodium falciparum (isolate 3D7) GN=PF14_0124 PE=3 SV=1	ACT2_PLAF7 (+2)	43 kDa	3	0	2	3	2	0
ATP synthase subunit beta OS=Plasmodium falciparum (isolate 3D7) GN=PFL1725w PE=3 SV=1	Q8I0V2_PLAF7	58 kDa	3	2	2	2	2	0
Glutamate-rich protein OS=Plasmodium falciparum GN=GLURP PE=4 SV=1	Q9GTX2_PLAFA	141 kDa	3	0	0	0	2	2
Phenylalanyl-tRNA synthetase beta chain, putative OS=Plasmodium falciparum (isolate 3D7) GN=PF11_0051 PE=4 SV=1	Q8IIW2_PLAF7	73 kDa	2	0	2	3	2	3
Conserved Plasmodium protein OS=Plasmodium falciparum (isolate 3D7) GN=PF11_0413 PE=4 SV=2	Q8IHW3_PLAF7	53 kDa	2	2	2	4	2	2
Glutathione peroxidase OS=Plasmodium falciparum PE=3 SV=1	Q27742_PLAFA (+1)	24 kDa	2	0	0	2	2	2
PFI1785w OS=Plasmodium falciparum PE=2 SV=1	B2BZB8_PLAFA	43 kDa	2	2	2	3	3	0
Aspartate aminotransferase OS=Plasmodium falciparum (isolate 3D7) GN=PFB0200c PE=1 SV=1	O96142_PLAF7	47 kDa	2	0	2	3	3	3
40S ribosomal protein S15/S19, putative OS=Plasmodium falciparum (isolate 3D7) GN=MAL13P1.92 PE=3 SV=1	C0H5C2_PLAF7	17 kDa	3	0	3	0	0	2
Uncharacterized protein OS=Plasmodium falciparum (isolate 3D7) GN=PF13_0275 PE=4 SV=1	Q8IDG9_PLAF7	33 kDa	3	0	2	3	2	0
Putative uncharacterized protein OS=Plasmodium falciparum (isolate 3D7) GN=PFE1465w PE=4 SV=1	C0H4G7_PLAF7	188 kDa	0	0	0	2	0	0
Casein kinase 1, PfCK1 OS=Plasmodium falciparum (isolate 3D7) GN=PfCK1 PE=4 SV=1	C6S3F7_PLAF7	38 kDa	3	0	2	3	2	2
Ubiquitin conjugating enzyme, putative OS=Plasmodium falciparum (isolate 3D7) GN=PFE1350c PE=1 SV=1	Q8I3J4_PLAF7	17 kDa	3	0	0	3	2	2
Fibrillarin, putative OS=Plasmodium falciparum (isolate 3D7) GN=PF14_0068 PE=3 SV=1	Q8IM23_PLAF7	34 kDa	2	0	2	0	0	0
Aspartyl-tRNA synthetase, putative OS=Plasmodium falciparum (isolate 3D7) GN=PFA_0145c PE=3 SV=1	Q8I2B1_PLAF7	73 kDa	3	0	2	3	0	2
Vacuolar ATP synthase subunit G, putative OS=Plasmodium falciparum (isolate 3D7) GN=PF13_0130 PE=4 SV=1	Q8IE84_PLAF7	14 kDa	3	3	2	0	0	3
Rhoptry-associated protein 3 OS=Plasmodium falciparum GN=RAP3 PE=4 SV=1	Q8MUN1_PLAFA	47 kDa	3	2	0	2	3	0
60S ribosomal protein L21e, putative OS=Plasmodium falciparum (isolate 3D7) GN=PF14_0240 PE=4 SV=1	Q8ILK3_PLAF7	19 kDa	0	2	2	0	2	2
26S proteasome regulatory complex subunit, putative OS=Plasmodium falciparum (isolate 3D7) GN=PF11_0303 PE=4 SV=2	Q8II71_PLAF7	47 kDa	3	0	2	4	2	4
Glycine-tRNA ligase, putative OS=Plasmodium falciparum (isolate 3D7) GN=PF14_0198 PE=4 SV=2	Q8ILP6_PLAF7	104 kDa	2	0	0	0	2	4
DNA repair protein, putative OS=Plasmodium falciparum (isolate 3D7) GN=PFE0270c PE=3 SV=1	Q8I447_PLAF7	156 kDa	0	0	0	0	0	2
Histidine--tRNA ligase, putative OS=Plasmodium falciparum (isolate 3D7) GN=PF14_0428 PE=4 SV=1	Q8IL22_PLAF7	134 kDa	0	0	0	2	0	0
Protein disulfide isomerase OS=Plasmodium falciparum (isolate 3D7) GN=PfPDI-9 PE=4 SV=1	Q8I2V9_PLAF7	61 kDa	2	0	0	2	0	0
Putative uncharacterized protein OS=Plasmodium falciparum (isolate 3D7) GN=PFC0910w PE=4 SV=1	O97284_PLAF7	50 kDa	2	2	2	2	2	2
Superoxide dismutase [Fe] OS=Plasmodium falciparum (isolate 3D7) GN=SODB PE=1 SV=1	SODF_PLAF7 (+2)	23 kDa	4	2	0	0	3	2
Putative uncharacterized protein OS=Plasmodium falciparum (isolate 3D7) GN=PF08_0004 PE=4 SV=1	Q8IBD0_PLAF7	16 kDa	3	0	0	2	0	2
Proteasome regulatory subunit, putative OS=Plasmodium falciparum (isolate 3D7) GN=MAL13P1.343 PE=4 SV=1	Q8ID28_PLAF7	35 kDa	2	0	0	0	0	0
Proteasome subunit alpha type 5, putative OS=Plasmodium falciparum (isolate 3D7) GN=PF08_0109 PE=4 SV=1	Q8IAR6_PLAF7	55 kDa	2	0	0	0	0	2
DNA replication licensing factor MCM4-related OS=Plasmodium falciparum (isolate 3D7) GN=PF13_0095 PE=3 SV=1	Q8IEE5_PLAF7	115 kDa	2	2	2	2	0	3
Glutamine synthetase, putative OS=Plasmodium falciparum (isolate 3D7) GN=PFI1110w PE=3 SV=1	C0H551_PLAF7	63 kDa	3	0	3	4	0	0
Cof-like hydrolase, had-superfamily, subfamily iib OS=Plasmodium falciparum (isolate 3D7) GN=PFL1270w PE=4 SV=1	Q8I5F4_PLAF7	33 kDa	3	0	0	4	2	2
Sec24 subunit, putative OS=Plasmodium falciparum (isolate 3D7) GN=PF13_0324 PE=4 SV=1	C0H5J6_PLAF7	107 kDa	0	0	2	5	2	2
60S ribosomal protein L6, putative OS=Plasmodium falciparum (isolate 3D7) GN=PF13_0129 PE=4 SV=1	Q8IE85_PLAF7	22 kDa	2	0	0	0	0	2
2-Cys peroxiredoxin, putative OS=Plasmodium vivax (strain Salvador I) GN=PVX_118545 PE=1 SV=1	A5K421_PLAVS	22 kDa	0	2	0	0	0	0
40S ribosomal protein S28e, putative OS=Plasmodium falciparum (isolate 3D7) GN=PF14_0585 PE=4 SV=1	Q8IKL9_PLAF7	7 kDa	0	0	0	0	2	0
10b antigen, putative OS=Plasmodium falciparum (isolate 3D7) GN=PF10_0213 PE=4 SV=1	Q8IJI4_PLAF7	267 kDa	0	0	0	0	0	2
Ubiquitination-mediated degradation component, putative OS=Plasmodium falciparum (isolate 3D7) GN=PF08_0020 PE=4 SV=1	C0H4Y0_PLAF7	155 kDa	0	0	0	2	0	0
eIF4E OS=Plasmodium falciparum PE=2 SV=1	A0MTS9_PLAFA (+1)	27 kDa	2	3	0	0	0	0
Skeleton binding protein 1 OS=Plasmodium falciparum GN=sbp1 PE=4 SV=1	Q9NFF5_PLAFA	37 kDa	2	2	0	2	0	2
Lsm6 homologue, putative OS=Plasmodium falciparum (isolate 3D7) GN=PF13_0142 PE=4 SV=1	Q8IE68_PLAF7	9 kDa	0	0	2	2	2	0
60S ribosomal protein L10, putative OS=Plasmodium falciparum (isolate 3D7) GN=PF14_0141 PE=4 SV=1	Q8ILV2_PLAF7	25 kDa	0	0	2	2	0	0
60S ribosomal protein L6-2, putative OS=Plasmodium falciparum (isolate 3D7) GN=PF13_0213 PE=4 SV=1	Q8IDV1_PLAF7	26 kDa	2	0	2	0	2	2
Replication factor A-related protein, putative OS=Plasmodium falciparum (isolate 3D7) GN=PFI0235w PE=4 SV=1	Q8I3A1_PLAF7	56 kDa	0	0	2	2	2	0
Putative uncharacterized protein OS=Plasmodium falciparum (isolate 3D7) GN=PFA_0410w PE=4 SV=1	Q8I259_PLAF7	255 kDa	2	0	3	0	2	3
Protein kinase c inhibitor-like protein, putative OS=Plasmodium falciparum (isolate 3D7) GN=PF08_0059 PE=4 SV=2	Q7K6B1_PLAF7	21 kDa	3	0	0	0	0	0
Putative uncharacterized protein OS=Plasmodium falciparum (isolate 3D7) GN=PF07_0016 PE=4 SV=1	Q8IC27_PLAF7	218 kDa	0	0	0	2	0	0
40S ribosomal protein S9, putative OS=Plasmodium falciparum (isolate 3D7) GN=PFE1005w PE=3 SV=1	Q8I3R0_PLAF7	22 kDa	2	0	2	2	2	3
Phosphoglucomutase, putative OS=Plasmodium falciparum (isolate 3D7) GN=PF10_0122 PE=3 SV=1	Q8IJS0_PLAF7	68 kDa	2	0	0	2	0	0
Cysteinyl-tRNA synthetase, putative OS=Plasmodium falciparum (isolate 3D7) GN=PF10_0149 PE=3 SV=2	Q8IJP3_PLAF7	80 kDa	0	2	0	3	0	2
Falcipain-3 OS=Plasmodium falciparum (isolate 3D7) GN=PF11_0162 PE=3 SV=1	Q8IIL0_PLAF7	57 kDa	0	2	0	0	0	0
60S ribosomal protein L17, putative OS=Plasmodium falciparum (isolate 3D7) GN=PF13_0268 PE=3 SV=1	Q8IDI5_PLAF7	23 kDa	2	0	0	2	0	3
Vacuolar ATP synthase subunit E, putative OS=Plasmodium falciparum (isolate 3D7) GN=PFI1670c PE=3 SV=2	Q8I2H3_PLAF7	27 kDa	0	0	0	2	0	2
Putative uncharacterized protein OS=Plasmodium falciparum (isolate 3D7) GN=PF07_0008 PE=4 SV=1	Q8IC42_PLAF7	28 kDa	2	0	2	3	0	0
Hexose transporter 1 OS=Plasmodium falciparum GN=ht1 PE=2 SV=1	O97467_PLAFA (+1)	56 kDa	2	2	2	2	0	2
V-type ATPase, subunit C, putative OS=Plasmodium falciparum (isolate 3D7) GN=PFA_0300c PE=4 SV=1	Q8I280_PLAF7	45 kDa	0	0	0	2	0	0
Enhancer of rudimentary homolog OS=Plasmodium falciparum (isolate 3D7) GN=ERH PE=3 SV=1	Q8IJ30_PLAF7	12 kDa	3	0	0	3	0	0
Conserved Plasmodium protein OS=Plasmodium falciparum (isolate 3D7) GN=PF11_0292 PE=4 SV=1	Q8II82_PLAF7	29 kDa	4	3	0	2	0	0
Uncharacterized protein MAL13P1.336 OS=Plasmodium falciparum (isolate 3D7) GN=MAL13P1.336 PE=4 SV=1	Y13P2_PLAF7	79 kDa	3	0	0	2	3	2
Uncharacterized protein OS=Plasmodium falciparum (isolate 3D7) GN=PF13_0099 PE=4 SV=1	Q8IEE2_PLAF7	23 kDa	0	0	2	0	0	0
Protein phosphatase, putative OS=Plasmodium falciparum (isolate 3D7) GN=PF11_0281 PE=4 SV=2	Q8II93_PLAF7	34 kDa	3	0	3	0	0	0
Arginyl-tRNA synthetase, putative OS=Plasmodium falciparum (isolate 3D7) GN=PFL0900c PE=3 SV=1	Q8I5M2_PLAF7	68 kDa	0	0	0	0	0	2
40S ribosomal protein S13, putative OS=Plasmodium falciparum (isolate 3D7) GN=PF13_0316 PE=3 SV=1	Q8IDB0_PLAF7	17 kDa	2	0	0	4	0	4
Heat shock protein DnaJ homologue Pfj4 OS=Plasmodium falciparum GN=pfj4 PE=4 SV=1	Q9GUX2_PLAFA	28 kDa	2	0	0	0	0	0
Putative uncharacterized protein OS=Plasmodium falciparum (isolate 3D7) GN=PF14_0390 PE=4 SV=1	Q8IL59_PLAF7	26 kDa	0	0	3	2	2	0
ATP-dependent DNA helicase, putative OS=Plasmodium falciparum (isolate 3D7) GN=PF13_0330 PE=4 SV=1	Q8ID85_PLAF7	55 kDa	2	0	0	0	0	0
Transportin OS=Plasmodium falciparum GN=PFTRN PE=4 SV=1	Q8WSV8_PLAFA	132 kDa	2	0	0	0	0	0
Conserved Plasmodium protein OS=Plasmodium falciparum (isolate 3D7) GN=PF11_0332 PE=4 SV=1	Q8II42_PLAF7	32 kDa	0	0	0	2	0	0
Probable prefoldin subunit 6 OS=Plasmodium falciparum (isolate 3D7) GN=PFE0595w PE=3 SV=2	PFD6_PLAF7	14 kDa	2	0	0	0	4	0
40S ribosomal protein S16, putative OS=Plasmodium falciparum (isolate 3D7) GN=PF08_0076 PE=3 SV=1	Q8IAX5_PLAF7	16 kDa	4	2	3	2	0	0
Putative uncharacterized protein OS=Plasmodium falciparum (isolate 3D7) GN=PFF1410c PE=4 SV=1	C6KTC6_PLAF7	77 kDa	2	0	2	4	2	0
DEAD-box helicase 11 OS=Plasmodium falciparum PE=3 SV=1	A7U5X1_PLAFA (+2)	109 kDa	2	0	0	0	0	0
Inorganic pyrophosphatase, putative OS=Plasmodium falciparum (isolate 3D7) GN=PFC0710w.1 PE=4 SV=1	C0H477_PLAF7	51 kDa	2	0	0	3	0	0
Uncharacterized protein OS=Plasmodium falciparum (isolate 3D7) GN=PF13_0136 PE=4 SV=1	REVERSE_Q8IE78_PLAF7-R	45 kDa	2	0	0	0	0	0
Putative uncharacterized protein OS=Plasmodium falciparum (isolate 3D7) GN=PFI1590c PE=4 SV=1	Q8I2I8_PLAF7	159 kDa	2	0	0	4	0	0
Putative uncharacterized protein OS=Plasmodium falciparum (isolate 3D7) GN=PFE0990w PE=4 SV=1	C0H4F1_PLAF7	23 kDa	0	0	0	2	0	2
Ribosomal protein L15 OS=Plasmodium falciparum (isolate 3D7) GN=PFD0770c PE=3 SV=1	C0H4A6_PLAF7	24 kDa	0	0	2	2	0	2
Conserved Plasmodium protein OS=Plasmodium falciparum (isolate 3D7) GN=PFB0490c PE=4 SV=1	O96191_PLAF7	33 kDa	2	0	0	2	0	0
PfSec61 OS=Plasmodium falciparum GN=PfSec61 PE=3 SV=1	O60992_PLAFA (+1)	52 kDa	2	0	0	0	0	0
Proteasome regulatory component, putative OS=Plasmodium falciparum (isolate 3D7) GN=MAL13P1.190 PE=4 SV=1	Q8IDV2_PLAF7	59 kDa	2	0	0	3	0	2
Conserved Plasmodium protein OS=Plasmodium falciparum (isolate 3D7) GN=PFB0835c PE=4 SV=1	O96259_PLAF7	61 kDa	2	0	0	2	0	2
PfRab18, GTPase OS=Plasmodium falciparum (isolate 3D7) GN=rab18 PE=3 SV=1	Q7K6B0_PLAF7 (+1)	23 kDa	2	0	0	2	0	0
RNA binding protein, putative OS=Plasmodium falciparum (isolate 3D7) GN=PFF0250w PE=4 SV=1	C6KSP9_PLAF7	86 kDa	0	0	2	0	0	0
60S ribosomal protein L23, putative OS=Plasmodium falciparum (isolate 3D7) GN=PF13_0171 PE=3 SV=1	Q8IE09_PLAF7	15 kDa	0	2	0	0	0	2
Proteasome, putative OS=Plasmodium falciparum (isolate 3D7) GN=PFI1545c PE=4 SV=1	Q8I0U7_PLAF7	33 kDa	0	0	0	2	2	0
DNA-directed RNA polymerase OS=Plasmodium falciparum (isolate 3D7) GN=PFC0805w PE=3 SV=1	O77375_PLAF7	279 kDa	0	0	0	2	0	0
Centrin-2 OS=Plasmodium falciparum (isolate 3D7) GN=CEN2 PE=4 SV=1	Q8IL07_PLAF7	19 kDa	4	0	0	2	0	0
PfSNF2L OS=Plasmodium falciparum (isolate 3D7) GN=PF11_0053 PE=4 SV=1	Q8IIW0_PLAF7	167 kDa	2	0	0	0	0	0
RNAse L inhibitor protein, putative OS=Plasmodium falciparum (isolate 3D7) GN=MAL13P1.344 PE=3 SV=1	Q8I6Z4_PLAF7	70 kDa	2	0	0	0	0	0
Phosphatase, putative OS=Plasmodium falciparum (isolate 3D7) GN=PF13_0222 PE=4 SV=1	Q8IDT0_PLAF7	68 kDa	2	0	2	2	2	0
Glutaminyl-tRNA synthetase, putative OS=Plasmodium falciparum (isolate 3D7) GN=PF13_0170 PE=3 SV=1	Q8IE10_PLAF7	109 kDa	3	0	0	0	0	2
Pfs38 OS=Plasmodium falciparum PE=4 SV=1	A8QVQ2_PLAFA	41 kDa	3	2	0	0	2	0
Isocitrate dehydrogenase [NADP] OS=Plasmodium falciparum (isolate 3D7) GN=PF13_0242 PE=3 SV=1	Q8I6T2_PLAF7	54 kDa	3	2	2	0	0	0
Conserved Plasmodium protein OS=Plasmodium falciparum (isolate 3D7) GN=PF11_0069 PE=4 SV=2	Q8IIU5_PLAF7	31 kDa	4	0	0	3	0	0
60S ribosomal protein L18a OS=Plasmodium falciparum (isolate 3D7) GN=PF13_0224 PE=3 SV=1	Q8IDS6_PLAF7	22 kDa	3	0	3	2	0	0
Cytosolic glyoxalase II OS=Plasmodium falciparum (isolate 3D7) GN=cGloII PE=3 SV=1	C0H490_PLAF7	31 kDa	0	0	2	2	0	0
40S ribosomal protein S21 OS=Plasmodium falciparum (isolate 3D7) GN=PF11_0454 PE=3 SV=1	Q8IHS5_PLAF7	9 kDa	3	0	0	2	0	0
Methionine aminopeptidase OS=Plasmodium falciparum (isolate 3D7) GN=PF14_0327 PE=3 SV=1	Q8ILB8_PLAF7	72 kDa	0	0	2	2	0	0
P-type calcium transporting ATPase OS=Plasmodium falciparum GN=serca PE=3 SV=1	E1CC54_PLAFA	140 kDa	0	0	0	0	0	2
60S ribosomal protein L23a, putative OS=Plasmodium falciparum (isolate 3D7) GN=PF13_0132 PE=3 SV=1	Q8IE82_PLAF7	22 kDa	0	0	0	2	0	0
Coatomer alpha subunit, putative OS=Plasmodium falciparum (isolate 3D7) GN=PFF0330w PE=4 SV=1	C6KSR5_PLAF7	177 kDa	0	0	0	0	0	2
Pfmdr2 protein OS=Plasmodium falciparum GN=pfmdr2 PE=3 SV=1	Q25693_PLAFA (+1)	119 kDa	0	0	0	3	0	0
60S ribosomal protein L14, putative OS=Plasmodium falciparum (isolate 3D7) GN=PF14_0296 PE=4 SV=1	Q8ILE8_PLAF7	19 kDa	0	0	0	2	0	0
Smarca-related protein OS=Plasmodium falciparum (isolate 3D7) GN=PFF1185w PE=4 SV=1	C6KT82_PLAF7	316 kDa	3	0	0	0	0	0
Small GTPase rab11 OS=Plasmodium falciparum GN=rab11 PE=2 SV=1	Q25999_PLAFA (+1)	25 kDa	2	0	0	3	0	0
Proteasome subunit beta type OS=Plasmodium falciparum (isolate 3D7) GN=PF10_0111 PE=3 SV=1	Q8IJT1_PLAF7	31 kDa	2	0	0	2	2	0
Heat shock protein DnaJ homologue Pfj2 OS=Plasmodium falciparum GN=pfj2 PE=4 SV=1	O77048_PLAFA (+1)	62 kDa	2	0	2	0	0	2
Proteasome regulatory protein, putative OS=Plasmodium falciparum (isolate 3D7) GN=PFC0785c PE=4 SV=1	O77379_PLAF7	26 kDa	0	2	0	0	0	0
Heat shock protein 90, putative OS=Plasmodium falciparum (isolate 3D7) GN=PF11_0188 PE=3 SV=1	Q8III6_PLAF7	108 kDa	0	0	0	3	0	2
DNA replication licensing factor MCM5, putative OS=Plasmodium falciparum (isolate 3D7) GN=PFL0580w PE=3 SV=1	Q8I5T4_PLAF7	86 kDa	2	0	0	2	0	0
Ubiquitin conjugating enzyme, putative OS=Plasmodium falciparum (isolate 3D7) GN=PF13_0301 PE=3 SV=1	Q8IDD9_PLAF7	23 kDa	2	0	0	2	2	0
Falcipain-2' OS=Plasmodium falciparum PE=3 SV=1	Q56CY9_PLAFA (+1)	56 kDa	2	2	0	0	2	0
Putative uncharacterized protein OS=Plasmodium falciparum (isolate 3D7) GN=PF08_0091 PE=4 SV=1	Q8IAV1_PLAF7	144 kDa	2	0	0	0	0	0
ORF 2 protein (Fragment) OS=Plasmodium falciparum GN=ORF 2 PE=2 SV=1	Q02602_PLAFA	87 kDa	0	0	0	0	0	2
Replication factor a protein, putative OS=Plasmodium falciparum (isolate 3D7) GN=PFD0470c PE=4 SV=1	Q9U0J0_PLAF7	134 kDa	0	0	2	0	0	0
Ring-exported protein 1 OS=Plasmodium falciparum (isolate 3D7) GN=REX1 PE=4 SV=1	Q8I2G1_PLAF7	83 kDa	0	0	0	2	0	0
40S ribosomal protein S24 OS=Plasmodium falciparum (isolate 3D7) GN=PFE0975c PE=3 SV=1	Q8I3R6_PLAF7	15 kDa	0	0	0	2	0	0
Glutamate--cysteine ligase (Gamma-glutamylcysteine synthetase) OS=Plasmodium falciparum GN=GCS PE=2 SV=1	Q9TY17_PLAFA (+1)	137 kDa	0	0	0	2	0	0
Activator of Hsp90 ATPase homolog 1-like protein, putative OS=Plasmodium falciparum (isolate 3D7) GN=PFC0360w PE=4 SV=2	O97256_PLAF7 (+1)	16 kDa	0	0	0	0	2	0
Putative uncharacterized protein OS=Plasmodium falciparum (isolate 3D7) GN=PF14_0092 PE=4 SV=2	Q8IM01_PLAF7	31 kDa	2	0	0	0	0	0
Ubiquitin conjugating enzyme E2, putative OS=Plasmodium falciparum (isolate 3D7) GN=PFL0190w PE=3 SV=1	Q8I607_PLAF7	17 kDa	0	0	0	0	0	2
Coatamer protein, beta subunit, putative OS=Plasmodium falciparum (isolate 3D7) GN=PF14_0277 PE=4 SV=2	Q8ILG6_PLAF7	160 kDa	0	0	0	2	0	2
Putative uncharacterized protein OS=Plasmodium falciparum (isolate 3D7) GN=MAL8P1.62 PE=4 SV=1	Q8IB31_PLAF7	32 kDa	0	0	0	2	0	2
Replication licensing factor, putative OS=Plasmodium falciparum (isolate 3D7) GN=PF13_0291 PE=3 SV=1	Q8IDF0_PLAF7	106 kDa	2	2	0	0	0	0
M18 aspartyl aminopeptidase OS=Plasmodium falciparum (isolate 3D7) GN=PfM18AAP PE=1 SV=1	Q8I2J3_PLAF7	66 kDa	0	0	3	2	0	0
60S ribosomal protein L36 OS=Plasmodium falciparum (isolate 3D7) GN=PF11_0106 PE=3 SV=2	Q8I713_PLAF7	13 kDa	0	0	0	2	0	0
Putative uncharacterized protein OS=Plasmodium falciparum (isolate 3D7) GN=PFE0050w PE=4 SV=1	Q8I490_PLAF7	31 kDa	2	0	0	2	0	0
Serine rich protein homologue OS=Plasmodium falciparum PE=3 SV=1	Q26015_PLAFA	120 kDa	0	0	0	2	0	0
Apicoplast 1-acyl-sn-glycerol-3-phosphate acyltransferase, putative OS=Plasmodium falciparum (isolate 3D7) GN=PF14_0421 PE=4 SV=2	Q8IL28_PLAF7	34 kDa	2	0	0	2	0	2
Putative uncharacterized protein OS=Plasmodium falciparum (isolate 3D7) GN=PF14_0228 PE=4 SV=1	Q8ILL5_PLAF7	184 kDa	2	0	0	0	0	0
6-cysteine protein, putative OS=Plasmodium falciparum (isolate 3D7) GN=Pf41 PE=4 SV=1	Q8I1Y0_PLAF7	43 kDa	0	0	0	0	2	0
Putative uncharacterized protein OS=Plasmodium falciparum (isolate 3D7) GN=PFA_0420w PE=4 SV=1	Q8I257_PLAF7	20 kDa	2	0	0	2	0	2
DNA replication licensing factor mcm7 homologue, putative OS=Plasmodium falciparum (isolate 3D7) GN=PF07_0023 PE=3 SV=1	Q8IC16_PLAF7	94 kDa	0	0	0	2	2	0
RNA binding protein, putative OS=Plasmodium falciparum (isolate 3D7) GN=PFI1175c PE=4 SV=1	Q8I2R8_PLAF7	23 kDa	2	2	2	0	2	0
60S ribosomal protein L19, putative OS=Plasmodium falciparum (isolate 3D7) GN=PFF0700c PE=4 SV=1	C6KSY6_PLAF7	22 kDa	2	0	0	2	0	0
Putative uncharacterized protein OS=Plasmodium falciparum (isolate 3D7) GN=PFF0880c PE=4 SV=1	C6KT22_PLAF7	23 kDa	2	0	0	0	0	0
60S ribosomal protein L30e, putative OS=Plasmodium falciparum (isolate 3D7) GN=PF10_0187 PE=4 SV=1	Q8IJK8_PLAF7	12 kDa	0	0	2	2	0	0
Rab2, GTPase OS=Plasmodium falciparum (isolate 3D7) GN=Rab2 PE=3 SV=1	Q8I5A9_PLAF7	24 kDa	0	0	0	0	0	2
Cytidine triphosphate synthetase OS=Plasmodium falciparum (isolate 3D7) GN=PF14_0100 PE=4 SV=1	Q8ILZ3_PLAF7	99 kDa	0	0	0	0	0	2
Proteosome subunit, putative OS=Plasmodium falciparum (isolate 3D7) GN=PF14_0025 PE=4 SV=1	Q8IM66_PLAF7	78 kDa	2	0	0	0	0	0
Merzoite surface protein 1 OS=Plasmodium reichenowi GN=msp1 PE=4 SV=1	Q4W2V7_PLARE	198 kDa	2	0	0	0	0	0
Ubiquitin carboxyl-terminal hydrolase OS=Plasmodium falciparum (isolate 3D7) GN=PFE1355c PE=3 SV=1	Q8I3J3_PLAF7	71 kDa	0	0	0	3	2	0
Proteasome subunit beta type OS=Plasmodium falciparum (isolate 3D7) GN=PF14_0676 PE=3 SV=2	Q8IKC9_PLAF7	23 kDa	0	2	0	0	2	0
Conserved protein OS=Plasmodium falciparum (isolate 3D7) GN=PF11_0287 PE=4 SV=2	Q8II87_PLAF7	35 kDa	0	2	0	0	0	0
Uncharacterized protein OS=Plasmodium falciparum (isolate 3D7) GN=PF13_0190 PE=4 SV=1	Q8IDY6_PLAF7	63 kDa	2	0	0	3	0	0
Proliferating cell nuclear antigen OS=Plasmodium falciparum (isolate 3D7) GN=PCNA2 PE=3 SV=1	Q7KQJ9_PLAF7	30 kDa	2	0	2	2	0	0
Early transcribed membrane protein 4, ETRAMP4 OS=Plasmodium falciparum (isolate 3D7) GN=ETRAMP4 PE=4 SV=1	Q8IFM9_PLAF7	15 kDa	2	0	0	0	0	2
Glycogen synthase kinase 3 OS=Plasmodium falciparum (isolate 3D7) GN=PfGSK-3 PE=4 SV=2	O77344_PLAF7	52 kDa	0	0	0	2	0	0
Dynamin homologue OS=Plasmodium falciparum GN=dyn PE=3 SV=1	Q6KF55_PLAFA	82 kDa	2	0	0	0	0	0
Asparagine synthetase OS=Plasmodium falciparum (isolate 3D7) GN=PFC0395w PE=4 SV=1	O77330_PLAF7	70 kDa	4	0	0	0	2	0
Acetyl-CoA synthetase OS=Plasmodium falciparum (isolate 3D7) GN=PFF1350c PE=4 SV=1	C6KTB4_PLAF7	114 kDa	0	0	0	0	2	0
Chloroquine resistance transporter OS=Plasmodium falciparum GN=CRT PE=1 SV=1	CRT_PLAFA	49 kDa	2	2	0	2	0	0
DNAJ protein, putative OS=Plasmodium falciparum (isolate 3D7) GN=PF08_0032 PE=4 SV=1	Q8IB72_PLAF7	77 kDa	0	0	0	2	0	2
NAD synthase, putative OS=Plasmodium falciparum (isolate 3D7) GN=PFI1310w PE=4 SV=1	Q8I2P2_PLAF7	98 kDa	0	0	2	0	0	2
Translation elongation factor EF-1, subunit alpha, putative OS=Plasmodium falciparum (isolate 3D7) GN=PF11_0245 PE=4 SV=1	Q8IIC9_PLAF7	63 kDa	2	0	0	0	0	0
DNA primase small subunit OS=Plasmodium falciparum (isolate K1 / Thailand) PE=3 SV=1	PRI1_PLAFK	53 kDa	2	0	0	0	0	0
Elongation factor 2 OS=Plasmodium falciparum (isolate 3D7) GN=PF14_0486 PE=4 SV=1	REVERSE_Q8IKW5_PLAF7-R	94 kDa	0	0	0	0	0	2
DNA topoisomerase 2 OS=Plasmodium falciparum (isolate 3D7) GN=PF14_0316 PE=3 SV=1	Q8ILC8_PLAF7	169 kDa	0	0	0	0	0	2
Conserved Plasmodium protein OS=Plasmodium falciparum (isolate 3D7) GN=PFL0895c PE=4 SV=1	Q8I5M3_PLAF7	123 kDa	0	0	0	2	0	2
Spermidine synthase OS=Plasmodium falciparum (isolate 3D7) GN=PF11_0301 PE=1 SV=1	Q8II73_PLAF7 (+1)	37 kDa	0	0	0	2	0	0
Putative uncharacterized protein OS=Plasmodium falciparum (isolate 3D7) GN=PF08_0137 PE=4 SV=1	Q8IAK9_PLAF7	147 kDa	0	0	0	2	0	0
ATP synthase (C/AC39) subunit, putative OS=Plasmodium falciparum (isolate 3D7) GN=PF14_0615 PE=4 SV=1	Q8IKJ0_PLAF7	45 kDa	0	0	2	0	2	0
Conserved Plasmodium protein OS=Plasmodium falciparum (isolate 3D7) GN=PFL2355w PE=4 SV=1	Q8I4U3_PLAF7	45 kDa	2	0	2	2	0	0
PfSec23 protein OS=Plasmodium falciparum (isolate 3D7) GN=Pfsec23 PE=2 SV=1	Q8IB60_PLAF7	86 kDa	0	0	0	0	2	0
Helicase (Fragment) OS=Plasmodium falciparum PE=2 SV=1	A6N5Z1_PLAFA	66 kDa	3	0	0	0	0	0
Replication factor C subunit 1 OS=Plasmodium falciparum GN=rfc1 PE=4 SV=1	Q9GQW6_PLAFA	104 kDa	0	0	0	2	0	0
60S ribosomal protein L8, putative OS=Plasmodium falciparum (isolate 3D7) GN=PFE0845c PE=4 SV=1	Q8I3T9_PLAF7	28 kDa	0	0	0	0	2	0
40S ribosomal protein S26e, putative OS=Plasmodium falciparum (isolate 3D7) GN=PFB0830w PE=4 SV=1	O96258_PLAF7	13 kDa	2	0	0	0	2	2
Vacuolar proton translocating ATPase subunit A, putative OS=Plasmodium falciparum (isolate 3D7) GN=PF08_0113 PE=4 SV=1	Q8IAQ8_PLAF7	123 kDa	0	2	0	0	0	0
Ran-binding protein, putative OS=Plasmodium falciparum (isolate 3D7) GN=PFI0490c PE=4 SV=1	C0H530_PLAF7	139 kDa	3	0	0	0	0	0
Ubiquitin carboxyl-terminal hydrolase a, putative OS=Plasmodium falciparum (isolate 3D7) GN=PFD0680c PE=4 SV=1	Q8I1U8_PLAF7	98 kDa	0	0	0	2	0	0
Putative uncharacterized protein OS=Plasmodium falciparum (isolate 3D7) GN=MAL8P1.52 PE=4 SV=1	Q8IB48_PLAF7	14 kDa	2	0	0	0	2	0
Aquaglyceroporin OS=Plasmodium falciparum (isolate 3D7) GN=AQP PE=3 SV=1	Q8II36_PLAF7 (+1)	28 kDa	2	0	0	0	0	0
40S ribosomal protein S5, putative OS=Plasmodium falciparum (isolate 3D7) GN=PF07_0088 PE=3 SV=1	Q8IBN5_PLAF7	22 kDa	2	0	0	0	0	0
Orotate phosphoribosyltransferase OS=Plasmodium falciparum GN=oprt PE=2 SV=1	Q8N0R1_PLAFA	33 kDa	0	0	0	2	0	0
Uncharacterized protein OS=Plasmodium falciparum (isolate 3D7) GN=MAL13P1.257 PE=1 SV=1	Q8IDI8_PLAF7	19 kDa	2	0	0	2	0	0
Ser/Arg-rich splicing factor, putative OS=Plasmodium falciparum (isolate 3D7) GN=PFE0160c PE=4 SV=1	Q8I468_PLAF7	38 kDa	2	0	0	0	0	0
Calmodulin OS=Plasmodium falciparum (isolate 3D7) GN=PF14_0323 PE=3 SV=2	CALM_PLAF7 (+1)	17 kDa	0	0	0	0	0	2
MYND finger protein, putative OS=Plasmodium falciparum (isolate 3D7) GN=PFF0105w PE=4 SV=1	C6KSM2_PLAF7	29 kDa	0	0	2	2	0	0
Merozoite-related surface protein 2 (Fragment) OS=Plasmodium falciparum PE=4 SV=1	C5HE50_PLAFA (+5)	33 kDa	2	0	0	0	0	0
Haloacid dehalogenase-like hydrolase, putative OS=Plasmodium falciparum (isolate 3D7) GN=PF11_0190 PE=4 SV=1	Q8III4_PLAF7	36 kDa	0	0	0	2	0	0
Sexual stage antigen s16 OS=Plasmodium falciparum GN=s16 PE=4 SV=1	Q9U6T9_PLAFA	17 kDa	3	0	0	2	0	0
Nuclear movement protein, putative OS=Plasmodium falciparum (isolate 3D7) GN=PF13_0204 PE=4 SV=1	Q8IDW4_PLAF7	46 kDa	2	0	0	0	0	0
Bacterial histone-like protein OS=Plasmodium falciparum (isolate 3D7) GN=PfHU PE=4 SV=1	Q8I3A2_PLAF7	23 kDa	2	0	0	0	0	0
Thymidylate kinase, putative OS=Plasmodium falciparum (isolate 3D7) GN=TMK PE=1 SV=1	Q8I4S1_PLAF7	25 kDa	0	0	0	3	0	0
Phosphoenolpyruvate carboxylase, putative OS=Plasmodium falciparum (isolate 3D7) GN=PF14_0246 PE=4 SV=1	Q8ILJ7_PLAF7	134 kDa	2	0	0	0	0	0
Myosin-A OS=Plasmodium falciparum (isolate FCBR / Columbia) PE=2 SV=1	MYOA_PLAFB	92 kDa	0	0	0	2	0	0
Bet3 transport protein, putative OS=Plasmodium falciparum (isolate 3D7) GN=PFD0895c PE=4 SV=1	Q8I1Q2_PLAF7	21 kDa	0	0	2	0	0	0
Putative uncharacterized protein OS=Plasmodium falciparum (isolate 3D7) GN=MAL7P1.67 PE=4 SV=1	C0H4M7_PLAF7	24 kDa	2	0	0	0	0	0
Probable DNA-directed RNA polymerase II subunit RPB11 OS=Plasmodium falciparum (isolate 3D7) GN=PF13_0023 PE=3 SV=1	RPB11_PLAF7	14 kDa	0	0	0	0	2	0
Zinc finger protein, putative OS=Plasmodium falciparum (isolate 3D7) GN=PF13_0313 PE=4 SV=1	Q8IDC0_PLAF7	70 kDa	0	0	0	2	0	0
60S ribosomal protein L28, putative OS=Plasmodium falciparum (isolate 3D7) GN=PF11_0437 PE=4 SV=1	Q8IHU0_PLAF7	14 kDa	0	0	0	0	0	2
Skp1 family protein, putative OS=Plasmodium falciparum (isolate 3D7) GN=MAL13P1.337 PE=4 SV=2	Q8ID38_PLAF7	19 kDa	2	0	0	2	0	0
60S ribosomal protein L31, putative OS=Plasmodium falciparum (isolate 3D7) GN=PFE0185c PE=4 SV=1	Q8I463_PLAF7	14 kDa	0	0	2	0	0	0
Conserved Plasmodium protein OS=Plasmodium falciparum (isolate 3D7) GN=PFB0620w PE=4 SV=1	O96217_PLAF7	18 kDa	2	0	0	0	0	0

## Sheet: Total Spectral Count
Total Spectrum Count (Exclusive Unique Spectrum Count)
Identified Proteins	Accession Number	MW	W2 C1	W2 C2	W2 C3	W2 T1	W2 T2	W2 T3
Enolase OS=Plasmodium falciparum (isolate 3D7) GN=ENO PE=3 SV=1	ENO_PLAF7	49 kDa	489	453	480	449	484	352
Glyceraldehyde-3-phosphate dehydrogenase OS=Plasmodium falciparum (isolate 3D7) GN=GAPDH PE=3 SV=1	Q8IKK7_PLAF7 (+1)	37 kDa	389	311	311	319	333	288
Heat shock 70 kDa protein OS=Plasmodium falciparum (isolate 3D7) GN=PF08_0054 PE=3 SV=1	Q8IB24_PLAF7	74 kDa	287	277	244	291	278	192
Phosphoglycerate kinase OS=Plasmodium falciparum (isolate 3D7) GN=PGK PE=1 SV=1	PGK_PLAF7	45 kDa	289	214	263	295	287	226
L-lactate dehydrogenase OS=Plasmodium falciparum GN=LDH-P PE=1 SV=1	Q71T02_PLAFA	34 kDa	287	221	210	271	265	231
Elongation factor 1-alpha OS=Plasmodium falciparum (isolate 3D7) GN=PF13_0304 PE=3 SV=1	Q8I0P6_PLAF7	49 kDa	280	217	245	244	198	210
Heat shock protein 86 OS=Plasmodium falciparum (isolate 3D7) GN=PF07_0029 PE=1 SV=1	Q8IC05_PLAF7	86 kDa	286	174	204	237	196	170
Ornithine aminotransferase OS=Plasmodium falciparum (isolate 3D7) GN=OAT PE=1 SV=1	OAT_PLAF7 (+1)	46 kDa	213	184	181	217	187	152
Phosphoethanolamine N-methyltransferase OS=Plasmodium falciparum GN=PMT PE=1 SV=1	Q6T755_PLAFA (+1)	31 kDa	247	204	150	234	238	131
Heat shock protein 70 (HSP70) homologue OS=Plasmodium falciparum (isolate 3D7) GN=PFI0875w PE=3 SV=1	Q8I2X4_PLAF7	72 kDa	226	150	176	200	157	133
Adenosine deaminase, putative OS=Plasmodium falciparum (isolate 3D7) GN=PF10_0289 PE=4 SV=1	Q8IJA9_PLAF7	42 kDa	180	156	143	180	178	143
Fructose-bisphosphate aldolase OS=Plasmodium falciparum (isolate 3D7) GN=PF14_0425 PE=3 SV=1	ALF_PLAF7 (+1)	40 kDa	185	144	166	154	180	109
Merozoite surface protein 1 OS=Plasmodium falciparum (isolate mad20 / Papua New Guinea) GN=MSP-1 PE=3 SV=3	MSP1_PLAFM	194 kDa	173	135	122	132	186	89
M1-family aminopeptidase OS=Plasmodium falciparum (isolate 3D7) GN=MAL13P1.56 PE=4 SV=1	Q8IEK1_PLAF7	126 kDa	119	96	113	168	110	89
Elongation factor 2 OS=Plasmodium falciparum (isolate 3D7) GN=PF14_0486 PE=4 SV=1	Q8IKW5_PLAF7	94 kDa	156	113	122	116	105	85
Histone H4 (Fragment) OS=Plasmodium falciparum PE=3 SV=1	Q7JSX6_PLAFA (+1)	11 kDa	139	129	110	116	127	89
Hypoxanthine phosphoribosyltransferase OS=Plasmodium falciparum (isolate 3D7) GN=PF10_0121 PE=4 SV=1	Q8IJS1_PLAF7	26 kDa	123	97	121	143	119	90
Protein disulfide isomerase OS=Plasmodium falciparum (isolate 3D7) GN=PfPDI-8 PE=3 SV=1	C0H4Y6_PLAF7	56 kDa	107	92	98	125	99	81
14-3-3 protein, putative OS=Plasmodium falciparum (isolate 3D7) GN=MAL8P1.69 PE=3 SV=1	C0H4V6_PLAF7	30 kDa	113	97	96	118	95	82
Endoplasmin homolog, putative OS=Plasmodium falciparum (isolate 3D7) GN=PFL1070c PE=1 SV=1	Q8I0V4_PLAF7	95 kDa	97	76	88	97	97	60
Pyruvate kinase OS=Plasmodium falciparum (isolate 3D7) GN=PFF1300w PE=1 SV=1	C6KTA4_PLAF7	56 kDa	94	61	75	104	82	66
Cell division cycle protein 48 homologue, putative OS=Plasmodium falciparum (isolate 3D7) GN=PFF0940c PE=3 SV=1	C6KT34_PLAF7	92 kDa	86	60	83	100	79	60
Antigen Pfg27/25 OS=Plasmodium falciparum GN=Pfg 27-25 PE=2 SV=1	Q27336_PLAFA (+1)	26 kDa	81	65	57	74	109	56
Triosephosphate isomerase OS=Plasmodium falciparum (isolate 3D7) GN=TPI PE=3 SV=1	TPIS_PLAF7 (+1)	28 kDa	73	47	42	79	65	39
Histone H2B OS=Plasmodium falciparum (isolate 3D7) GN=PF11_0062 PE=3 SV=1	Q8IIV1_PLAF7	13 kDa	88	90	59	57	81	40
GTP-binding nuclear protein ran/tc4 OS=Plasmodium falciparum (isolate 3D7) GN=Ran PE=4 SV=1	Q7KQK6_PLAF7	25 kDa	71	77	73	66	75	49
S-adenosylmethionine synthetase OS=Plasmodium falciparum (isolate 3D7) GN=PfSAMS PE=3 SV=1	Q7K6A4_PLAF7	45 kDa	75	54	55	85	95	46
Purine nucleotide phosphorylase, putative OS=Plasmodium falciparum (isolate 3D7) GN=PFE0660c PE=1 SV=1	Q8I3X4_PLAF7	27 kDa	44	16	59	120	48	61
CG4 OS=Plasmodium falciparum GN=cg4 PE=3 SV=1	O15797_PLAFA	98 kDa	85	48	66	61	61	56
Actin-1 OS=Plasmodium falciparum (isolate HB3) PE=1 SV=1	ACT1_PLAFX	42 kDa	68	60	73	61	66	45
Tubulin beta chain OS=Plasmodium falciparum (isolate 3D7) GN=PF10_0084 PE=3 SV=1	TBB_PLAF7 (+1)	50 kDa	83	63	65	82	73	37
Histone H2A OS=Plasmodium falciparum (isolate 3D7) GN=PFF0860c PE=3 SV=1	C6KT18_PLAF7 (+1)	14 kDa	102	62	75	111	92	96
Histone H2A OS=Plasmodium falciparum (isolate 3D7) GN=PFC0920w PE=3 SV=1	O97320_PLAF7	16 kDa	77	60	55	70	60	53
Peptidyl-prolyl cis-trans isomerase OS=Plasmodium falciparum PE=1 SV=1	Q25756_PLAFA (+1)	19 kDa	59	61	64	64	65	54
RhopH2 OS=Plasmodium falciparum GN=rhoph2 PE=2 SV=1	B0M0V9_PLAFA (+1)	163 kDa	74	49	42	45	65	17
Endoplasmic reticulum-resident calcium binding protein OS=Plasmodium falciparum (isolate 3D7) GN=ERC PE=4 SV=1	Q8IIR7_PLAF7	39 kDa	62	30	34	60	47	30
Karyopherin beta OS=Plasmodium falciparum PE=4 SV=1	Q7KAU3_PLAFA (+1)	127 kDa	64	41	53	71	44	43
Phosphoglycerate mutase, putative OS=Plasmodium falciparum (isolate 3D7) GN=PF11_0208 PE=1 SV=1	Q8IIG6_PLAF7	29 kDa	56	38	38	55	53	48
DNA/RNA-binding protein Alba, putative OS=Plasmodium falciparum (isolate 3D7) GN=PF08_0074 PE=4 SV=1	Q8IAX8_PLAF7	27 kDa	68	37	51	51	50	37
6-phosphofructokinase, putative OS=Plasmodium falciparum (isolate 3D7) GN=PFI0755c PE=4 SV=1	Q8I2Z8_PLAF7	159 kDa	61	35	53	69	51	32
Myo-inositol 1-phosphate synthase, putative OS=Plasmodium falciparum (isolate 3D7) GN=PFE0585c PE=4 SV=1	Q8I3Y8_PLAF7	69 kDa	57	30	58	55	65	45
Exp-2 protein OS=Plasmodium falciparum GN=Exp-2 PE=4 SV=1	O61141_PLAFA (+1)	33 kDa	72	42	51	61	52	45
Histone H3 OS=Plasmodium falciparum PE=2 SV=1	Q27719_PLAFA	15 kDa	26	22	21	24	43	17
RhopH3 OS=Plasmodium falciparum (isolate 3D7) GN=PFI0265c PE=4 SV=1	Q8I395_PLAF7	105 kDa	51	40	24	59	50	30
Falcilysin OS=Plasmodium falciparum (isolate 3D7) GN=flN PE=1 SV=1	Q76NL8_PLAF7	139 kDa	47	33	37	56	44	21
Aspartic acid-rich protein OS=Plasmodium falciparum GN=ARP PE=2 SV=1	Q8I9F4_PLAFA	32 kDa	67	31	46	64	36	30
Heat shock protein hsp70 homologue OS=Plasmodium falciparum (isolate 3D7) GN=PF11_0351 PE=3 SV=1	Q8II24_PLAF7	73 kDa	47	33	41	58	36	43
Glucose-6-phosphate isomerase OS=Plasmodium falciparum (isolate 3D7) GN=PF14_0341 PE=1 SV=1	Q8ILA4_PLAF7	67 kDa	40	30	36	50	33	33
Histone H2B OS=Plasmodium falciparum (isolate 3D7) GN=PF07_0054 PE=3 SV=1	Q8IBV7_PLAF7	14 kDa	46	46	26	29	45	22
M17 leucyl aminopeptidase OS=Plasmodium falciparum (isolate 3D7) GN=LAP PE=1 SV=1	Q8IL11_PLAF7	68 kDa	36	39	39	48	43	32
4-methyl-5(B-hydroxyethyl)-thiazol monophosphate biosynthesis enzyme OS=Plasmodium falciparum (isolate 3D7) GN=PFF1335c PE=4 SV=1	C6KTB1_PLAF7	20 kDa	46	47	41	51	46	35
Peptidase, putative OS=Plasmodium falciparum (isolate 3D7) GN=PF14_0517 PE=3 SV=1	Q8IKT5_PLAF7	89 kDa	61	32	28	50	32	21
Putative uncharacterized protein OS=Plasmodium falciparum (isolate 3D7) GN=MAL8P1.95 PE=4 SV=1	C0H4U4_PLAF7	36 kDa	49	33	47	43	38	35
Elongation factor 1-gamma, putative OS=Plasmodium falciparum (isolate 3D7) GN=PF13_0214 PE=4 SV=2	Q8IDV0_PLAF7	48 kDa	45	21	23	53	24	29
Pyridoxine/pyridoxal 5-phosphate biosynthesis enzyme OS=Plasmodium falciparum (isolate 3D7) GN=PFF1025c PE=4 SV=1	C6KT50_PLAF7	33 kDa	36	28	26	45	33	32
Uncharacterized protein OS=Plasmodium falciparum (isolate 3D7) GN=MAL13P1.237 PE=4 SV=1	Q8IDM3_PLAF7	42 kDa	37	13	26	56	31	30
QF122 antigen OS=Plasmodium falciparum (isolate 3D7) GN=PF10_0115 PE=4 SV=1	Q8IJS7_PLAF7	132 kDa	40	17	36	43	23	15
Histone H3 OS=Plasmodium falciparum PE=3 SV=1	Q86QI3_PLAFA	15 kDa	44	43	33	35	67	24
Rhoptry-associated protein 1 OS=Plasmodium falciparum PE=4 SV=1	D7NSU0_PLAFA	90 kDa	57	27	31	28	29	15
Heat shock protein 60 OS=Plasmodium falciparum (isolate 3D7) GN=PF10_0153 PE=3 SV=1	Q8IJN9_PLAF7	63 kDa	33	34	45	33	36	22
RhopH1/Clag3.1 OS=Plasmodium falciparum GN=rhoph1/clag3.1 PE=2 SV=1	Q4AE85_PLAFA	169 kDa	47	20	15	30	29	17
Acidic leucine-rich nuclear phosphoprotein 32-related protein OS=Plasmodium falciparum (isolate 3D7) GN=PF14_0257 PE=3 SV=1	AN32_PLAF7	33 kDa	36	32	24	32	39	30
Helicase 45 OS=Plasmodium falciparum (isolate 3D7) GN=H45 PE=3 SV=1	Q8IKF0_PLAF7	45 kDa	38	25	26	47	28	30
Plasmepsin IV OS=Plasmodium falciparum (isolate 3D7) GN=PF14_0075 PE=1 SV=1	Q8IM16_PLAF7	51 kDa	41	24	27	43	25	33
Polyubiquitin OS=Plasmodium falciparum (isolate 3D7) GN=pUB PE=4 SV=1	Q7KQK2_PLAF7 (+1)	43 kDa	19	18	21	23	32	20
Adenosylhomocysteinase OS=Plasmodium falciparum (isolate 3D7) GN=PFE1050w PE=1 SV=2	SAHH_PLAF7	54 kDa	32	21	27	28	26	23
Eukaryotic initiation factor 5a, putative OS=Plasmodium falciparum (isolate 3D7) GN=PFL0210c PE=4 SV=1	Q8I603_PLAF7 (+1)	18 kDa	41	31	38	34	34	24
DNA/RNA-binding protein, putative OS=Plasmodium falciparum (isolate 3D7) GN=PF10_0063 PE=4 SV=1	Q8IJX8_PLAF7	12 kDa	32	24	31	31	25	13
Mature parasite-infected erythrocyte surface antigen (MESA) or PfEMP2 OS=Plasmodium falciparum (isolate 3D7) GN=MESA PE=4 SV=1	Q8I492_PLAF7	168 kDa	27	10	12	28	15	18
Hexokinase OS=Plasmodium falciparum (isolate 3D7) GN=PFF1155w PE=3 SV=1	C6KT76_PLAF7	55 kDa	29	20	32	34	26	29
DEAD box helicase, UAP56 OS=Plasmodium falciparum (isolate 3D7) GN=UAP56 PE=4 SV=1	Q9TY94_PLAF7	52 kDa	27	12	32	36	22	25
Polyadenylate-binding protein OS=Plasmodium falciparum PE=2 SV=1	A1EAA0_PLAFA (+1)	97 kDa	23	19	24	26	30	20
Proliferating cell nuclear antigen OS=Plasmodium falciparum (isolate 3D7) GN=PCNA PE=3 SV=1	PCNA_PLAF7 (+1)	31 kDa	25	11	23	43	29	22
Putative uncharacterized protein OS=Plasmodium falciparum (isolate 3D7) GN=PFI1270w PE=4 SV=1	Q8I2Q0_PLAF7	25 kDa	28	24	37	26	27	16
STI1-like protein OS=Plasmodium falciparum (isolate 3D7) GN=PF14_0324 PE=4 SV=1	STI1L_PLAF7	66 kDa	36	19	35	26	34	20
Merozoite capping protein 1 OS=Plasmodium falciparum (isolate 3D7) GN=PF10_0268 PE=4 SV=1	Q8IJD0_PLAF7	44 kDa	26	17	10	40	28	7
V-type proton ATPase catalytic subunit A OS=Plasmodium falciparum (isolate 3D7) GN=vapA PE=3 SV=1	VATA_PLAF7 (+1)	69 kDa	29	15	28	35	20	14
Alpha tubulin OS=Plasmodium falciparum (isolate 3D7) GN=PFI0180w PE=3 SV=1	Q6ZLZ9_PLAF7 (+1)	50 kDa	27	26	25	43	26	13
Malaria protein EXP-1 OS=Plasmodium falciparum GN=EXP-1 PE=2 SV=2	EXP1_PLAFA	17 kDa	36	12	12	41	16	22
Thioredoxin OS=Plasmodium falciparum GN=trx PE=3 SV=1	Q9NFK9_PLAFA (+1)	12 kDa	34	17	29	37	30	15
Putative uncharacterized protein OS=Plasmodium falciparum (isolate 3D7) GN=PFD0090c PE=4 SV=1	Q8I206_PLAF7	50 kDa	23	17	21	17	16	23
Nucleosome assembly protein 1, putative OS=Plasmodium falciparum (isolate 3D7) GN=PFL0185c PE=1 SV=2	Q8I608_PLAF7	40 kDa	32	24	16	31	19	27
T-complex protein beta subunit, putative OS=Plasmodium falciparum (isolate 3D7) GN=PFC0285c PE=3 SV=3	O97247_PLAF7	59 kDa	27	19	27	24	34	18
Peptidyl-prolyl cis-trans isomerase OS=Plasmodium falciparum GN=CyP gene PE=2 SV=1	Q27745_PLAFA (+1)	22 kDa	34	24	20	28	33	8
Putative uncharacterized protein OS=Plasmodium falciparum (isolate 3D7) GN=PFI1780w PE=4 SV=1	Q8I2F2_PLAF7	46 kDa	31	21	25	22	15	18
HAP protein OS=Plasmodium falciparum (isolate 3D7) GN=PF14_0078 PE=1 SV=1	Q8IM15_PLAF7	52 kDa	32	21	16	29	22	18
Serine hydroxymethyltransferase OS=Plasmodium falciparum (isolate 3D7) GN=PFL1720w PE=3 SV=1	Q8I566_PLAF7 (+1)	50 kDa	26	16	23	30	20	14
Thioredoxin peroxidase 1 OS=Plasmodium falciparum (isolate 3D7) GN=TPx1 PE=4 SV=1	Q8IL80_PLAF7 (+1)	22 kDa	23	16	21	22	16	14
40S ribosomal protein S3, putative OS=Plasmodium falciparum (isolate 3D7) GN=PF14_0627 PE=3 SV=1	Q8IKH8_PLAF7	25 kDa	17	16	26	21	23	12
ADP-ribosylation factor 1 OS=Plasmodium falciparum (isolate 3D7) GN=ARF1 PE=1 SV=1	ARF1_PLAF7 (+1)	21 kDa	28	19	23	22	17	17
Plasmepsin 2 (Fragment) OS=Plasmodium falciparum PE=3 SV=1	Q17SC2_PLAFA	51 kDa	33	17	25	30	22	18
Heat shock protein 70 (Hsp70), putative OS=Plasmodium falciparum (isolate 3D7) GN=MAL13P1.540 PE=3 SV=1	C0H5H0_PLAF7	108 kDa	34	11	17	28	19	15
Receptor for activated C kinase homolog, PfRACK OS=Plasmodium falciparum (isolate 3D7) GN=PfRACK PE=4 SV=1	Q8IBA0_PLAF7	36 kDa	22	11	20	34	21	21
60S ribosomal protein P0 OS=Plasmodium falciparum (isolate 3D7) GN=PF11_0313 PE=3 SV=1	Q8II61_PLAF7	35 kDa	26	20	20	25	25	15
Translationally-controlled tumor protein homolog OS=Plasmodium falciparum (isolate 3D7) GN=TCTP PE=1 SV=1	TCTP_PLAF7	20 kDa	19	12	11	11	13	11
Haloacid dehalogenase-like hydrolase, putative OS=Plasmodium falciparum (isolate 3D7) GN=PF10_0325 PE=4 SV=1	Q8IJ74_PLAF7	33 kDa	23	11	24	24	17	19
Rhoptry neck protein 3, putative OS=Plasmodium falciparum (isolate 3D7) GN=PFL2505c PE=4 SV=1	Q8I4R5_PLAF7	263 kDa	26	16	12	19	13	11
T-complex protein 1 subunit delta OS=Plasmodium falciparum (isolate 3D7) GN=MAL13P1.283 PE=3 SV=1	C0H5I7_PLAF7	58 kDa	25	9	24	24	18	18
Methionine-tRNA ligase, putative OS=Plasmodium falciparum (isolate 3D7) GN=PF10_0340 PE=4 SV=1	Q8IJ60_PLAF7	104 kDa	29	11	16	24	14	15
Ethanolamine kinase, putative OS=Plasmodium falciparum (isolate 3D7) GN=PF11_0257 PE=4 SV=1	Q8IIB7_PLAF7	50 kDa	16	13	16	26	17	19
RNA binding protein, putative OS=Plasmodium falciparum (isolate 3D7) GN=PF10_0068 PE=4 SV=1	Q8IJX3_PLAF7	30 kDa	16	20	23	26	17	19
Ribosomal P2 phosphoprotein OS=Plasmodium falciparum GN=P2 PE=4 SV=1	Q548Y1_PLAFA (+1)	12 kDa	14	16	25	28	19	17
Lysine--tRNA ligase OS=Plasmodium falciparum (isolate 3D7) GN=PF13_0262 PE=3 SV=1	Q8IDJ8_PLAF7	68 kDa	19	8	15	22	18	17
T-complex protein 1, gamma subunit, putative OS=Plasmodium falciparum (isolate 3D7) GN=PFL1425w PE=3 SV=1	Q8I5C4_PLAF7	61 kDa	26	13	15	19	16	17
Uncharacterized protein OS=Plasmodium falciparum (isolate 3D7) GN=MAL13P1.308 PE=4 SV=1	C0H5J9_PLAF7	289 kDa	24	9	12	31	13	11
CAMP-dependent protein kinase regulatory subunit, putative OS=Plasmodium falciparum (isolate 3D7) GN=PKAr PE=4 SV=1	Q7KQK0_PLAF7 (+1)	51 kDa	11	13	25	28	14	15
Ribonucleotide reductase small subunit OS=Plasmodium falciparum (isolate 3D7) GN=PF14_0053 PE=4 SV=1	Q8IM38_PLAF7	41 kDa	19	15	19	17	25	12
Cofilin/actin-depolymerizing factor homolog 1 OS=Plasmodium falciparum (isolate 3D7) GN=PFE0165w PE=1 SV=1	CADF1_PLAF7 (+1)	14 kDa	21	14	18	28	22	14
Vacuolar ATP synthase subunit b OS=Plasmodium falciparum (isolate 3D7) GN=PFD0305c PE=3 SV=1	Q6ZMA8_PLAF7 (+1)	56 kDa	27	15	9	14	10	14
Nucleic acid binding protein, putative OS=Plasmodium falciparum (isolate 3D7) GN=MAL13P1.233 PE=4 SV=1	Q8IDN4_PLAF7	25 kDa	17	9	12	16	15	6
Putative uncharacterized protein OS=Plasmodium falciparum (isolate 3D7) GN=PF14_0329 PE=4 SV=1	Q8ILB6_PLAF7	29 kDa	20	13	15	11	24	8
HSP40, subfamily A, putative OS=Plasmodium falciparum (isolate 3D7) GN=PF14_0359 PE=4 SV=1	Q8IL88_PLAF7	48 kDa	20	7	18	27	12	17
Nucleoside diphosphate kinase b, putative OS=Plasmodium falciparum (isolate 3D7) GN=PF13_0349 PE=1 SV=1	Q8ID43_PLAF7	17 kDa	22	9	8	18	16	12
Early transcribed membrane protein 10.2 (Fragment) OS=Plasmodium falciparum PE=4 SV=1	C5HWR7_PLAFA (+1)	36 kDa	23	4	2	15	12	13
Protein phosphatase 2C OS=Plasmodium falciparum (isolate 3D7) GN=PF11_0396 PE=3 SV=2	Q8IHY0_PLAF7	105 kDa	14	14	18	9	18	8
Proteasome subunit alpha type OS=Plasmodium falciparum (isolate 3D7) GN=PF07_0112 PE=3 SV=1	Q8IBI3_PLAF7	28 kDa	16	13	13	10	17	9
T-complex protein 1 subunit alpha OS=Plasmodium falciparum (isolate 3D7) GN=PF11_0331 PE=3 SV=1	Q8II43_PLAF7	60 kDa	17	21	11	23	16	12
Thioredoxin-related protein, putative OS=Plasmodium falciparum (isolate 3D7) GN=PF13_0272 PE=4 SV=1	Q8IDH5_PLAF7	24 kDa	21	8	20	17	10	8
Casein kinase II, alpha subunit OS=Plasmodium falciparum (isolate 3D7) GN=CK2alpha PE=4 SV=1	Q8IIR9_PLAF7	40 kDa	14	12	13	16	17	9
Conserved GTP-binding protein, putative OS=Plasmodium falciparum (isolate 3D7) GN=MAL7P1.122 PE=4 SV=1	Q8IBM9_PLAF7	45 kDa	15	17	18	13	17	11
Adenylate kinase 2 OS=Plasmodium falciparum PE=1 SV=1	Q7Z0H0_PLAFA	28 kDa	17	8	12	17	18	9
Macrophage migration inhibitory factor homologue OS=Plasmodium falciparum (isolate 3D7) GN=MIF PE=1 SV=1	Q8I5C5_PLAF7	13 kDa	15	15	22	15	12	13
Isoleucine-tRNA ligase, putative OS=Plasmodium falciparum (isolate 3D7) GN=PF13_0179 PE=3 SV=1	Q8IDZ9_PLAF7	151 kDa	18	5	14	16	14	9
40S ribosomal protein S2, putative OS=Plasmodium falciparum (isolate 3D7) GN=PF14_0448 PE=3 SV=1	Q8IL02_PLAF7	30 kDa	20	9	12	17	12	9
Conserved protein OS=Plasmodium falciparum (isolate 3D7) GN=PF11_0055 PE=4 SV=1	Q8IIV8_PLAF7	49 kDa	22	18	6	14	16	6
Proliferation-associated protein 2g4, putative OS=Plasmodium falciparum (isolate 3D7) GN=PF14_0261 PE=4 SV=1	Q8ILI2_PLAF7	43 kDa	14	4	16	17	13	7
Putative uncharacterized protein OS=Plasmodium falciparum (isolate 3D7) GN=PFD0080c PE=4 SV=1	Q8I207_PLAF7	60 kDa	13	7	16	26	4	7
Ubiquitin-activating enzyme E1, putative OS=Plasmodium falciparum (isolate 3D7) GN=PFL1245w PE=4 SV=1	Q8I5F9_PLAF7	132 kDa	11	6	8	23	5	15
Putative uncharacterized protein OS=Plasmodium falciparum (isolate 3D7) GN=PFE1600w PE=4 SV=1	Q8I3F1_PLAF7	60 kDa	10	10	15	13	10	11
Acyl-CoA synthetase, PfACS10 OS=Plasmodium falciparum (isolate 3D7) GN=PfACS10 PE=4 SV=1	Q8I3L4_PLAF7	77 kDa	11	4	10	14	5	12
60S ribosomal protein L4, putative OS=Plasmodium falciparum (isolate 3D7) GN=PFE0350c PE=4 SV=1	Q8I431_PLAF7	46 kDa	15	14	18	14	5	11
Asparagine-tRNA ligase, putative OS=Plasmodium falciparum (isolate 3D7) GN=PFB0525w PE=3 SV=1	O96198_PLAF7	71 kDa	10	2	12	9	12	8
RabGDI protein OS=Plasmodium falciparum GN=rabGDI PE=2 SV=1	Q26001_PLAFA (+1)	52 kDa	15	10	16	13	15	7
40S ribosomal protein S19, putative OS=Plasmodium falciparum (isolate 3D7) GN=PFD1055w PE=4 SV=1	Q8IFP2_PLAF7	20 kDa	16	9	13	12	10	19
Proteasome subunit alpha type 2, putative OS=Plasmodium falciparum (isolate 3D7) GN=PFF0420c PE=4 SV=1	C6KST3_PLAF7	27 kDa	8	11	14	14	13	5
Importin subunit alpha OS=Plasmodium falciparum PE=3 SV=1	Q7KAV0_PLAFA (+1)	61 kDa	16	6	16	14	8	14
Nascent polypeptide associated complex alpha chain, putative OS=Plasmodium falciparum (isolate 3D7) GN=PFF1050w PE=4 SV=1	C6KT55_PLAF7	21 kDa	11	12	11	21	0	10
Histone binding protein, putative OS=Plasmodium falciparum (isolate 3D7) GN=PFL0280c PE=4 SV=1	Q8I5Y9_PLAF7	39 kDa	14	4	9	11	13	4
Ubiquitin domain containing protein OS=Plasmodium falciparum (isolate 3D7) GN=PF11_0142 PE=4 SV=1	Q8IIM8_PLAF7	43 kDa	8	6	22	19	4	13
40S ribosomal protein S6, putative OS=Plasmodium falciparum (isolate 3D7) GN=PF13_0228 PE=4 SV=1	Q8IDR9_PLAF7	35 kDa	11	9	13	17	11	5
Profilin OS=Plasmodium falciparum (isolate 3D7) GN=Pfn PE=3 SV=1	PROF_PLAF7	19 kDa	10	10	13	14	19	11
Transketolase OS=Plasmodium falciparum (isolate 3D7) GN=PfTK PE=4 SV=1	C6KSV3_PLAF7	76 kDa	12	9	16	15	9	7
Chaperonin CPN60, mitochondrial OS=Plasmodium falciparum (isolate FCR-3 / Gambia) PE=3 SV=1	CH60_PLAFG	79 kDa	12	6	14	11	7	8
T-complex protein 1 epsilon subunit, putative OS=Plasmodium falciparum (isolate 3D7) GN=PFC0900w PE=3 SV=1	O97282_PLAF7	59 kDa	10	9	15	10	4	12
Threonine--tRNA ligase, putative OS=Plasmodium falciparum (isolate 3D7) GN=PF11_0270 PE=3 SV=1	Q8IIA4_PLAF7	120 kDa	7	2	10	18	8	7
Glutamate--tRNA ligase, putative OS=Plasmodium falciparum (isolate 3D7) GN=PF13_0257 PE=3 SV=1	Q8IDK7_PLAF7	101 kDa	16	9	7	9	12	4
High mobility group protein OS=Plasmodium falciparum (isolate 3D7) GN=PfHMGB2 PE=4 SV=1	Q8IB14_PLAF7	12 kDa	6	19	6	0	20	0
Pre-mRNA splicing factor, putative OS=Plasmodium falciparum (isolate 3D7) GN=PFD0265w PE=4 SV=1	Q8I1X5_PLAF7	366 kDa	0	9	4	3	0	0
Proteosome subunit alpha type 1, putative OS=Plasmodium falciparum (isolate 3D7) GN=PF14_0716 PE=4 SV=1	Q8IK90_PLAF7	29 kDa	15	11	10	13	15	9
Nuclear transport factor 2, putative OS=Plasmodium falciparum (isolate 3D7) GN=PF14_0122 PE=4 SV=2	Q8ILX1_PLAF7	14 kDa	14	9	9	17	15	9
26S proteasome regulatory subunit 7, putative OS=Plasmodium falciparum (isolate 3D7) GN=PF13_0063 PE=3 SV=2	Q8IEK3_PLAF7	47 kDa	10	4	10	8	0	4
Antigen 332, DBL-like protein OS=Plasmodium falciparum (isolate 3D7) GN=PF11_0506 PE=4 SV=2	Q8IHN4_PLAF7	689 kDa	15	0	0	14	0	12
Phosphoribosylpyrophosphate synthetase OS=Plasmodium falciparum (isolate 3D7) GN=PF13_0143 PE=3 SV=1	Q8IE67_PLAF7	49 kDa	11	8	20	7	5	7
Early transcribed membrane protein 5, ETRAMP5 OS=Plasmodium falciparum (isolate 3D7) GN=ETRAMP5 PE=4 SV=1	Q8I3F3_PLAF7	19 kDa	13	9	12	18	10	11
Eukaryotic translation initiation factor 3 37.28 kDa subunit, putative OS=Plasmodium falciparum (isolate 3D7) GN=MAL7P1.81 PE=4 SV=1	Q8IBT2_PLAF7	37 kDa	15	6	8	15	5	7
Ribonucleoside-diphosphate reductase OS=Plasmodium falciparum (isolate 3D7) GN=PF14_0352 PE=3 SV=1	Q8IL94_PLAF7	97 kDa	7	5	6	7	8	3
40S ribosomal protein S8 OS=Plasmodium falciparum (isolate 3D7) GN=PF14_0083 PE=3 SV=1	Q8IM10_PLAF7	25 kDa	11	4	12	15	10	11
Small ubiquitin-related modifier, putative OS=Plasmodium falciparum (isolate 3D7) GN=PfSUMO PE=4 SV=1	Q8I444_PLAF7	11 kDa	15	11	15	12	13	9
Putative uncharacterized protein OS=Plasmodium falciparum (isolate 3D7) GN=PF14_0546 PE=4 SV=1	Q8IKQ7_PLAF7	76 kDa	10	5	12	15	7	9
60S ribosomal protein L7, putative OS=Plasmodium falciparum (isolate 3D7) GN=PFC0300c PE=4 SV=2	O97250_PLAF7	31 kDa	9	5	9	7	10	9
Conserved Plasmodium protein OS=Plasmodium falciparum (isolate 3D7) GN=PF11_0302 PE=4 SV=1	Q8II72_PLAF7	52 kDa	13	8	9	9	8	11
Translation elongation factor 1 beta OS=Plasmodium falciparum GN=EF-1b PE=2 SV=1	Q9NI00_PLAFA	32 kDa	10	5	3	13	7	10
Insulinase, putative OS=Plasmodium falciparum (isolate 3D7) GN=PF11_0189 PE=3 SV=1	Q8III5_PLAF7	174 kDa	11	3	8	12	10	7
1-cys peroxiredoxin OS=Plasmodium falciparum (isolate 3D7) GN=1-cyspxn PE=4 SV=1	Q8IAM2_PLAF7 (+1)	25 kDa	9	4	7	13	6	4
26S proteasome regulatory subunit, putative OS=Plasmodium falciparum (isolate 3D7) GN=PF13_0033 PE=3 SV=1	Q8IEQ1_PLAF7	45 kDa	14	6	12	14	8	8
Eukaryotic translation initiation factor 3 subunit 7, putative OS=Plasmodium falciparum (isolate 3D7) GN=PF10_0077 PE=4 SV=1	Q8IJW4_PLAF7	63 kDa	11	6	10	8	11	8
RNA binding protein, putative OS=Plasmodium falciparum (isolate 3D7) GN=PF13_0315 PE=4 SV=1	Q8IDB7_PLAF7	57 kDa	13	5	15	5	6	5
Adenylosuccinate synthetase OS=Plasmodium falciparum (isolate 3D7) GN=Adss PE=3 SV=1	PURA_PLAF7 (+1)	50 kDa	6	4	9	14	12	9
Ran binding protein 1, putative OS=Plasmodium falciparum (isolate 3D7) GN=PFD0950w PE=4 SV=1	Q76NN6_PLAF7 (+1)	33 kDa	9	8	8	8	11	5
60S ribosomal protein L12, putative OS=Plasmodium falciparum (isolate 3D7) GN=PFE0850c PE=3 SV=2	Q8I3T8_PLAF7	18 kDa	11	10	12	9	12	10
Plasmepsin-1 OS=Plasmodium falciparum PE=1 SV=2	PLM1_PLAFA (+1)	51 kDa	20	12	16	13	16	10
Ribonucleotide reductase small subunit, putative OS=Plasmodium falciparum (isolate 3D7) GN=PF10_0154 PE=4 SV=2	Q8IJN8_PLAF7	40 kDa	14	7	6	6	6	4
Inosine-5'-monophosphate dehydrogenase OS=Plasmodium falciparum PE=2 SV=1	O96387_PLAFA (+1)	56 kDa	6	7	6	8	5	3
Putative uncharacterized protein OS=Plasmodium falciparum (isolate 3D7) GN=PFD1170c PE=4 SV=1	Q8IFM0_PLAF7	36 kDa	7	5	6	5	7	9
7,8-dihydro-6-hydroxymethylpterin pyrophosphokinase-dihydropteroate synthase OS=Plasmodium falciparum GN=PPPK-DHPS PE=4 SV=1	Q25704_PLAFA	83 kDa	11	6	10	3	0	5
60S ribosomal protein L5, putative OS=Plasmodium falciparum (isolate 3D7) GN=PF14_0230 PE=3 SV=1	Q8ILL3_PLAF7	34 kDa	6	3	11	13	9	5
Small heat shock protein, putative OS=Plasmodium falciparum (isolate 3D7) GN=PF13_0021 PE=3 SV=1	Q8IES0_PLAF7	25 kDa	12	3	8	8	6	4
Glutaredoxin OS=Plasmodium falciparum GN=fulmal4 PE=4 SV=1	Q7KXR4_PLAFA (+1)	12 kDa	10	9	0	8	0	0
Proteasome subunit alpha type OS=Plasmodium falciparum (isolate 3D7) GN=MAL13P1.270 PE=3 SV=1	Q8IDG2_PLAF7	27 kDa	7	8	5	11	16	6
T-complex protein 1 subunit eta OS=Plasmodium falciparum (isolate 3D7) GN=MAL3P3.6 PE=3 SV=1	TCPH_PLAF7	60 kDa	12	6	8	8	8	13
60S ribosomal protein L3, putative OS=Plasmodium falciparum (isolate 3D7) GN=PF10_0272 PE=3 SV=1	Q8IJC6_PLAF7	44 kDa	6	0	9	0	0	7
Beta3 proteasome subunit, putative OS=Plasmodium falciparum (isolate 3D7) GN=PFA_0400c PE=4 SV=1	Q8I261_PLAF7	23 kDa	8	5	10	11	9	0
Hsp70-x OS=Plasmodium falciparum (isolate 3D7) PE=2 SV=1	K7NTP5_PLAF7	75 kDa	79	78	70	79	61	52
Chromatin assembly factor 1 protein WD40 domain, putative OS=Plasmodium falciparum (isolate 3D7) GN=PFA_0520c PE=4 SV=1	Q8I238_PLAF7	51 kDa	9	8	6	10	8	5
Putative uncharacterized protein OS=Plasmodium falciparum (isolate 3D7) GN=PFF1295w PE=4 SV=1	C6KTA3_PLAF7	44 kDa	6	3	10	6	9	7
Calcyclin binding protein, putative OS=Plasmodium falciparum (isolate 3D7) GN=PFL1845c PE=4 SV=2	Q8I542_PLAF7	27 kDa	6	5	12	5	14	9
Cysteine-rich surface protein (Fragment) OS=Plasmodium falciparum PE=4 SV=1	C5HXB3_PLAFA	91 kDa	12	7	7	7	8	4
p23 co-chaperone, putative OS=Plasmodium falciparum (isolate 3D7) GN=SBA1 PE=4 SV=2	Q8IKU1_PLAF7	30 kDa	19	8	5	8	6	3
Glutamate dehydrogenase, putative OS=Plasmodium falciparum (isolate 3D7) GN=PF08_0132 PE=4 SV=1	Q8IAM0_PLAF7	160 kDa	5	0	0	6	8	3
Putative uncharacterized protein OS=Plasmodium falciparum (isolate 3D7) GN=PFF0220w PE=4 SV=1	C6KSP3_PLAF7	334 kDa	2	0	5	4	5	2
DNAJ protein, putative OS=Plasmodium falciparum (isolate 3D7) GN=PF14_0700 PE=4 SV=1	Q8IKA6_PLAF7	52 kDa	12	5	12	9	6	6
40S ribosomal protein SA OS=Plasmodium falciparum (isolate 3D7) GN=PF10_0264 PE=3 SV=1	RSSA_PLAF7	30 kDa	6	8	7	11	11	5
Valine-tRNA ligase, putative OS=Plasmodium falciparum (isolate 3D7) GN=PF14_0589 PE=3 SV=1	Q8IKL5_PLAF7	128 kDa	9	5	7	8	4	2
Glutathione S-transferase OS=Plasmodium falciparum (isolate 3D7) GN=GST PE=3 SV=1	GST_PLAF7 (+1)	25 kDa	7	5	10	13	5	7
Eukaryotic translation initiation factor 3 subunit 10, putative OS=Plasmodium falciparum (isolate 3D7) GN=PFL0625c PE=4 SV=1	Q8I5S6_PLAF7	166 kDa	7	0	0	4	0	4
Putative uncharacterized protein OS=Plasmodium falciparum (isolate 3D7) GN=MAL7P1.171 PE=4 SV=1	Q8IBF2_PLAF7	244 kDa	2	0	2	3	0	4
Multidrug resistance protein OS=Plasmodium falciparum (isolate 3D7) GN=PfMDR1 PE=3 SV=1	Q7K6A5_PLAF7	162 kDa	11	3	8	11	3	5
Ubiquitin conjugating enzyme E2, putative OS=Plasmodium falciparum (isolate 3D7) GN=PFC0255c PE=1 SV=1	O97241_PLAF7	16 kDa	10	0	8	4	13	0
Probable cathepsin C OS=Plasmodium falciparum (isolate 3D7) GN=PF11_0174 PE=1 SV=1	CATC_PLAF7	80 kDa	13	10	0	3	16	0
ATPase OS=Plasmodium falciparum PE=3 SV=1	Q27721_PLAFA (+2)	122 kDa	5	0	6	9	0	6
Eukaryotic translation initiation factor 2 gamma subunit, putative OS=Plasmodium falciparum (isolate 3D7) GN=PF14_0104 PE=4 SV=1	Q8ILY9_PLAF7	51 kDa	8	6	8	11	8	5
Eukaryotic translation initiation factor 3 subunit B OS=Plasmodium falciparum (isolate 3D7) GN=PFE0885w PE=3 SV=1	Q8I3T1_PLAF7	84 kDa	2	3	5	8	7	3
6-phosphogluconate dehydrogenase, decarboxylating OS=Plasmodium falciparum (isolate 3D7) GN=PF14_0520 PE=3 SV=1	Q8IKT2_PLAF7	53 kDa	5	5	11	10	7	11
26S proteasome subunit, putative OS=Plasmodium falciparum (isolate 3D7) GN=PF14_0632 PE=4 SV=1	Q8IKH3_PLAF7	133 kDa	8	0	3	10	3	8
Seryl-tRNA synthetase, putative OS=Plasmodium falciparum (isolate 3D7) GN=PF07_0073 PE=4 SV=1	Q8IBS3_PLAF7	62 kDa	10	2	4	9	7	6
Clathrin heavy chain, putative OS=Plasmodium falciparum (isolate 3D7) GN=PFL0930w PE=4 SV=1	Q8I5L6_PLAF7	233 kDa	7	0	0	7	2	7
Proteasome subunit alpha type OS=Plasmodium falciparum (isolate 3D7) GN=PF13_0282 PE=3 SV=1	Q8IDG3_PLAF7	28 kDa	4	3	5	8	6	5
Prefoldin subunit 2, putative OS=Plasmodium falciparum (isolate 3D7) GN=PF14_0167 PE=4 SV=1	Q8ILS7_PLAF7	17 kDa	6	4	6	0	7	7
Leucyl tRNA synthase OS=Plasmodium falciparum (isolate 3D7) GN=PFF1095w PE=3 SV=1	C6KT64_PLAF7	170 kDa	8	0	7	8	5	8
40S ribosomal protein S18, putative OS=Plasmodium falciparum (isolate 3D7) GN=PF11_0272 PE=3 SV=1	Q8IIA2_PLAF7	18 kDa	0	8	10	7	13	7
Glycophorin-binding protein OS=Plasmodium falciparum (isolate FCR-3 / Gambia) GN=GBP PE=2 SV=2	GBP_PLAFG	90 kDa	5	2	7	5	0	6
FK506-binding protein (FKBP)-type peptidyl-propyl isomerase OS=Plasmodium falciparum (isolate 3D7) GN=FKBP35 PE=1 SV=1	Q8I4V8_PLAF7	35 kDa	3	0	5	8	9	0
26S protease subunit regulatory subunit 6a, putative OS=Plasmodium falciparum (isolate 3D7) GN=PF11_0314 PE=3 SV=1	Q8II60_PLAF7	50 kDa	5	4	10	10	5	5
tRNA binding protein, putative OS=Plasmodium falciparum (isolate 3D7) GN=PF14_0401 PE=4 SV=1	Q8IL48_PLAF7	46 kDa	10	2	5	8	6	4
10 kd chaperonin OS=Plasmodium falciparum (isolate 3D7) GN=Cpn10 PE=3 SV=2	Q8I5Q3_PLAF7	11 kDa	6	6	5	4	6	3
Alanine--tRNA ligase, putative OS=Plasmodium falciparum (isolate 3D7) GN=PF13_0354 PE=3 SV=1	Q8ID31_PLAF7	165 kDa	8	2	2	2	6	4
Tat-binding protein homolog OS=Plasmodium falciparum (isolate 3D7) GN=PFL2345c PE=3 SV=1	Q8I4U5_PLAF7	50 kDa	11	0	0	6	4	0
Hsp70 interacting protein, putative OS=Plasmodium falciparum (isolate 3D7) GN=PFE1370w PE=4 SV=1	Q8I3J0_PLAF7	51 kDa	11	5	6	12	4	6
26S proteasome AAA-ATPase subunit RPT3, putative OS=Plasmodium falciparum (isolate 3D7) GN=PFD0665c PE=3 SV=1	Q8I1V1_PLAF7	45 kDa	10	3	7	11	4	7
Putative uncharacterized protein OS=Plasmodium falciparum (isolate 3D7) GN=PF14_0344 PE=4 SV=1	Q8ILA1_PLAF7	112 kDa	4	7	8	11	4	8
Proteasome 26S regulatory subunit, putative OS=Plasmodium falciparum (isolate 3D7) GN=PFB0260w PE=4 SV=3	O96153_PLAF7	108 kDa	10	8	3	9	3	4
GMP synthetase OS=Plasmodium falciparum (isolate 3D7) GN=PF10_0123 PE=1 SV=1	Q8IJR9_PLAF7	64 kDa	6	9	6	10	7	8
Pyrroline carboxylate reductase OS=Plasmodium falciparum (isolate 3D7) GN=MAL13P1.284 PE=1 SV=1	Q8IDC6_PLAF7	28 kDa	12	2	7	9	4	6
Small GTP-binding protein sar1 OS=Plasmodium falciparum (isolate 3D7) GN=sar1 PE=3 SV=1	Q8I1S0_PLAF7 (+1)	22 kDa	14	4	4	6	6	9
Conserved Plasmodium membrane protein OS=Plasmodium falciparum (isolate 3D7) GN=PFL1825w PE=4 SV=1	Q8I546_PLAF7	24 kDa	6	7	4	0	6	0
Liver stage antigen 3 OS=Plasmodium falciparum GN=LSA-3 PE=4 SV=1	C7DU25_PLAFA (+1)	171 kDa	10	0	0	9	0	4
Helicase, putative OS=Plasmodium falciparum (isolate 3D7) GN=PF14_0437 PE=3 SV=2	Q8IL13_PLAF7	60 kDa	6	2	3	9	0	6
Plastidic co-chaperonin OS=Plasmodium falciparum GN=Cpn20 PE=2 SV=1	Q50JA7_PLAFA (+1)	29 kDa	11	10	6	11	4	5
Proteasome subunit alpha, putative OS=Plasmodium falciparum (isolate 3D7) GN=MAL8P1.128 PE=4 SV=2	Q8IAR3_PLAF7	30 kDa	0	6	6	9	6	3
Merozoite surface protein 1 OS=Plasmodium falciparum (isolate 3D7) GN=MSP1 PE=4 SV=1	Q8I0U8_PLAF7	196 kDa	159	128	0	122	165	82
Merozoite surface protein 9 (Fragment) OS=Plasmodium falciparum PE=4 SV=1	C5HEE5_PLAFA	83 kDa	6	4	9	7	5	2
Proteasome subunit beta type OS=Plasmodium falciparum (isolate 3D7) GN=MAL8P1.142 PE=3 SV=1	Q7K6A9_PLAF7 (+1)	31 kDa	8	5	2	8	5	0
Dynamin-like protein OS=Plasmodium falciparum (isolate 3D7) GN=dyn1 PE=3 SV=1	Q8IHR4_PLAF7	96 kDa	7	0	7	5	2	4
High mobility group protein OS=Plasmodium falciparum PE=4 SV=1	Q25871_PLAFA (+2)	11 kDa	12	0	5	6	0	0
Proline--tRNA ligase OS=Plasmodium falciparum (isolate 3D7) GN=proRS PE=1 SV=1	SYP_PLAF7	87 kDa	3	6	4	7	6	9
Rhoptry-associated protein 2 (Fragment) OS=Plasmodium falciparum GN=RAP2 PE=4 SV=1	B9VGG5_PLAFA (+3)	42 kDa	11	7	6	5	7	2
Proteasome subunit beta type OS=Plasmodium falciparum (isolate 3D7) GN=PFE0915c PE=3 SV=1	C0H4E8_PLAF7	27 kDa	6	3	6	10	6	3
PfRab7, GTPase OS=Plasmodium falciparum (isolate 3D7) GN=Rab7 PE=3 SV=1	C0H516_PLAF7 (+1)	24 kDa	6	8	7	14	3	5
Heat shock protein 101, putative OS=Plasmodium falciparum (isolate 3D7) GN=PF11_0175 PE=3 SV=1	Q8IIJ8_PLAF7	103 kDa	10	0	4	6	3	2
60S ribosomal protein P1, putative OS=Plasmodium falciparum (isolate 3D7) GN=PF11_0043 PE=4 SV=1	Q8IIX0_PLAF7	13 kDa	7	5	6	7	6	0
40S ribosomal protein S14, putative OS=Plasmodium falciparum (isolate 3D7) GN=PFE0810c PE=3 SV=1	Q8I3U6_PLAF7	16 kDa	13	6	5	7	6	3
DNAJ protein, putative OS=Plasmodium falciparum (isolate 3D7) GN=RESA PE=4 SV=1	Q8I0U6_PLAF7	127 kDa	10	5	3	9	3	4
Acyl-coA synthetase, PfACS5 OS=Plasmodium falciparum (isolate 3D7) GN=PfACS5 PE=4 SV=1	Q8I6Z1_PLAF7	93 kDa	9	2	3	11	5	4
Protein disulfide isomerase OS=Plasmodium falciparum (isolate 3D7) GN=PDI-11 PE=4 SV=1	Q8II23_PLAF7	49 kDa	3	0	2	5	3	5
Proteasome component C8, putative OS=Plasmodium falciparum (isolate 3D7) GN=PFC0745c PE=4 SV=1	O77396_PLAF7	29 kDa	6	3	0	10	9	6
Bifunctional dihydrofolate reductase-thymidylate synthase OS=Plasmodium falciparum GN=DHFR-TS PE=1 SV=1	D9N170_PLAFA	72 kDa	5	5	4	14	0	3
Eukaryotic translation initiation factor 3 subunit 8, putative OS=Plasmodium falciparum (isolate 3D7) GN=PFL0310c PE=4 SV=1	Q8I5Y3_PLAF7	116 kDa	7	0	6	9	2	5
T-complex protein 1, putative OS=Plasmodium falciparum (isolate 3D7) GN=PFB0635w PE=3 SV=3	O96220_PLAF7	61 kDa	5	6	5	10	4	2
Putative uncharacterized protein OS=Plasmodium falciparum (isolate 3D7) GN=MAL7P1.202 PE=4 SV=1	C0H4L1_PLAF7	146 kDa	9	4	3	9	5	2
Merozoite surface protein 1 OS=Plasmodium falciparum GN=msp1 PE=4 SV=1	Q764L1_PLAFA	193 kDa	178	142	131	135	190	95
Structure specific recognition protein OS=Plasmodium falciparum (isolate 3D7) GN=PF14_0393 PE=4 SV=1	Q8IL56_PLAF7	59 kDa	4	0	2	9	5	6
Putative uncharacterized protein OS=Plasmodium falciparum (isolate 3D7) GN=MAL7P1.29 PE=4 SV=1	REVERSE_Q8IBZ1_PLAF7-R	274 kDa	2	0	5	0	0	5
PIESP2 erythrocyte surface protein OS=Plasmodium falciparum (isolate 3D7) GN=PFE0060w PE=4 SV=1	Q8I488_PLAF7	49 kDa	9	4	0	8	3	0
Falstatin (Fragment) OS=Plasmodium falciparum PE=2 SV=1	Q2PZB1_PLAFA (+1)	44 kDa	4	5	5	0	8	0
Mannose-6-phosphate isomerase, putative OS=Plasmodium falciparum (isolate 3D7) GN=MAL8P1.156 PE=4 SV=1	Q8IAL6_PLAF7	118 kDa	3	0	3	0	2	4
Putative uncharacterized protein OS=Plasmodium falciparum (isolate 3D7) GN=PFI0495w PE=4 SV=1	REVERSE_Q8I350_PLAF7-R	368 kDa	2	0	0	0	0	0
Exportin 1, putative OS=Plasmodium falciparum (isolate 3D7) GN=PFC0135c PE=4 SV=2	O77312_PLAF7	148 kDa	8	0	5	11	3	5
40S ribosomal protein S12 OS=Plasmodium falciparum (isolate 3D7) GN=RPS12 PE=3 SV=1	RS12_PLAF7	15 kDa	6	5	4	7	8	7
DNA replication licensing factor MCM2 OS=Plasmodium falciparum GN=mcm2 PE=3 SV=1	Q9GR05_PLAFA	112 kDa	5	4	4	2	8	5
40S ribosomal protein S3a OS=Plasmodium falciparum (isolate 3D7) GN=MAL3P7.35 PE=3 SV=1	RS3A_PLAF7	30 kDa	5	3	5	6	2	4
60S ribosomal protein L1, putative OS=Plasmodium falciparum (isolate 3D7) GN=PF14_0391 PE=4 SV=1	Q8IL58_PLAF7	25 kDa	10	4	4	9	0	6
Translation initiation factor eIF-1A, putative OS=Plasmodium falciparum (isolate 3D7) GN=PF11_0447 PE=3 SV=2	Q8IHT2_PLAF7	18 kDa	7	5	0	7	0	3
Sec31p putative OS=Plasmodium falciparum (isolate 3D7) GN=Sec31p PE=4 SV=3	O96221_PLAF7	167 kDa	4	3	5	11	4	6
Merozoite surface protein 7 OS=Plasmodium falciparum PE=4 SV=1	C5HWK9_PLAFA	41 kDa	5	0	8	5	0	4
Deoxyribose-phosphate aldolase, putative OS=Plasmodium falciparum (isolate 3D7) GN=PF10_0210 PE=4 SV=1	Q8IJI7_PLAF7	29 kDa	3	5	6	0	9	0
40S ribosomal protein S4, putative OS=Plasmodium falciparum (isolate 3D7) GN=PF11_0065 PE=4 SV=2	Q8IIU8_PLAF7	30 kDa	6	5	4	5	8	5
Chromodomain protein OS=Plasmodium falciparum (isolate 3D7) GN=PFL1005c PE=4 SV=1	Q8I5K4_PLAF7	31 kDa	5	6	9	4	4	0
Proteasome subunit beta type OS=Plasmodium falciparum (isolate 3D7) GN=PF13_0156 PE=3 SV=1	Q8I6T3_PLAF7	30 kDa	9	4	4	3	9	0
26S proteasome regulatory subunit 4, putative OS=Plasmodium falciparum (isolate 3D7) GN=PF10_0081 PE=3 SV=2	Q8IJW0_PLAF7	50 kDa	11	0	7	5	7	3
Serine repeat antigen 5 (Fragment) OS=Plasmodium falciparum GN=sera5 PE=3 SV=1	I0IZS8_PLAFA	109 kDa	5	0	4	9	4	3
Putative uncharacterized protein OS=Plasmodium falciparum (isolate 3D7) GN=MAL7P1.225.1 PE=4 SV=1	C0H4J3_PLAF7 (+1)	34 kDa	7	3	4	8	5	0
RNA binding protein, putative OS=Plasmodium falciparum (isolate 3D7) GN=MAL8P1.40 PE=4 SV=1	Q8IB66_PLAF7	32 kDa	6	0	3	0	4	0
Surface protein, Pf113 OS=Plasmodium falciparum (isolate 3D7) GN=Pf113 PE=4 SV=1	Q8ILP3_PLAF7	113 kDa	3	0	0	5	0	0
Putative uncharacterized protein OS=Plasmodium falciparum (isolate 3D7) GN=PF14_0191 PE=4 SV=1	Q8ILQ3_PLAF7	60 kDa	6	4	4	8	0	8
Thioredoxin reductase 2 OS=Plasmodium falciparum (isolate 3D7) GN=trxr2 PE=2 SV=2	TRXR2_PLAF7 (+1)	69 kDa	0	0	3	7	4	5
MIF4G domain containing protein OS=Plasmodium falciparum (isolate 3D7) GN=PF11_0086 PE=4 SV=1	Q8IIS9_PLAF7	382 kDa	2	0	6	0	0	3
Eukaryotic translation initiation factor 2 alpha subunit, putative OS=Plasmodium falciparum (isolate 3D7) GN=PF07_0117 PE=4 SV=1	Q8IBH7_PLAF7	38 kDa	5	0	0	0	4	0
Transcriptional regulator, putative OS=Plasmodium falciparum (isolate 3D7) GN=PFE0870w PE=4 SV=1	Q8I3T4_PLAF7	133 kDa	7	0	4	10	5	4
Putative uncharacterized protein OS=Plasmodium falciparum (isolate 3D7) GN=PFC0435w PE=4 SV=1	O77361_PLAF7	154 kDa	11	7	0	0	11	0
Subunit of proteaseome activator complex, putative OS=Plasmodium falciparum (isolate 3D7) GN=PFI0370c PE=4 SV=1	Q8I374_PLAF7	33 kDa	3	3	4	9	6	6
GTPase (Rab6) OS=Plasmodium falciparum GN=rab6 PE=1 SV=1	Q26000_PLAFA	24 kDa	0	5	7	6	6	4
Pre-mRNA splicing factor, putative OS=Plasmodium falciparum (isolate 3D7) GN=PF10_0217 PE=4 SV=1	Q8IJI0_PLAF7	62 kDa	3	0	6	4	0	3
Proton-pumping vacuolar pyrophosphatase OS=Plasmodium falciparum GN=VP1 PE=3 SV=1	O97154_PLAFA (+1)	76 kDa	8	2	5	4	2	0
Putative uncharacterized protein OS=Plasmodium falciparum (isolate 3D7) GN=PF14_0649 PE=4 SV=1	Q8IKF6_PLAF7	296 kDa	3	0	7	4	3	3
Conserved Plasmodium protein OS=Plasmodium falciparum (isolate 3D7) GN=PFB0115w PE=4 SV=1	O96127_PLAF7	142 kDa	6	5	3	0	0	5
Carbamoyl phosphate synthetase II OS=Plasmodium falciparum PE=4 SV=1	Q27732_PLAFA	276 kDa	3	0	5	5	0	2
Eukaryotic translation initiation factor 3 subunit E OS=Plasmodium falciparum (isolate 3D7) GN=PFE1405c PE=3 SV=1	Q8I3I5_PLAF7	61 kDa	8	3	5	11	3	7
Minichromosome maintenance protein 3, putative OS=Plasmodium falciparum (isolate 3D7) GN=PFE1345c PE=3 SV=1	Q8I3J5_PLAF7	110 kDa	2	3	3	4	4	3
Co-chaperone GrpE, putative OS=Plasmodium falciparum (isolate 3D7) GN=PF11_0258 PE=3 SV=2	Q8IIB6_PLAF7 (+1)	35 kDa	4	0	5	6	4	2
60S ribosomal protein L7-3, putative OS=Plasmodium falciparum (isolate 3D7) GN=PF14_0231 PE=4 SV=2	Q8ILL2_PLAF7	33 kDa	7	4	3	3	0	6
Glutathione reductase OS=Plasmodium falciparum (isolate K1 / Thailand) GN=GR2 PE=1 SV=3	GSHR_PLAFK	57 kDa	3	0	6	6	0	4
Glideosome-associated protein 50 OS=Plasmodium falciparum (isolate 3D7) GN=GAP50 PE=1 SV=1	Q8I2X3_PLAF7	45 kDa	7	7	5	4	0	5
Rab1b, GTPase OS=Plasmodium falciparum (isolate 3D7) GN=Rab1b PE=4 SV=1	Q7K6A8_PLAF7	23 kDa	6	3	0	5	0	0
Basic transcription factor 3b, putative OS=Plasmodium falciparum (isolate 3D7) GN=PF14_0241 PE=4 SV=1	Q8ILK2_PLAF7	19 kDa	0	2	9	5	3	5
26s proteasome subunit p55, putative OS=Plasmodium falciparum (isolate 3D7) GN=PF10_0174 PE=4 SV=1	Q8IJM0_PLAF7	55 kDa	6	4	6	4	5	5
40S ribosomal protein S17, putative OS=Plasmodium falciparum (isolate 3D7) GN=PFL2055w PE=3 SV=1	Q8I502_PLAF7	16 kDa	3	2	5	4	4	5
Prefoldin subunit 3, putative OS=Plasmodium falciparum (isolate 3D7) GN=MAL7P1.94 PE=4 SV=1	Q8IBR6_PLAF7	23 kDa	3	6	2	6	10	4
Adenine nucleotide translocase OS=Plasmodium falciparum PE=2 SV=1	Q25692_PLAFA (+1)	34 kDa	7	3	0	6	0	4
Uncharacterized protein OS=Plasmodium falciparum (isolate 3D7) GN=PF13_0153 PE=4 SV=1	Q8IE45_PLAF7	116 kDa	4	0	6	3	4	4
Elongation factor 1 (EF-1), putative OS=Plasmodium falciparum (isolate 3D7) GN=PFC0870w PE=4 SV=2	O97319_PLAF7	18 kDa	5	4	11	0	5	0
Chaperone, putative OS=Plasmodium falciparum (isolate 3D7) GN=PFF0430w PE=3 SV=1	C6KST5_PLAF7	62 kDa	5	2	0	12	0	7
Tyrosyl-tRNA synthetase, putative OS=Plasmodium falciparum (isolate 3D7) GN=MAL8P1.125 PE=1 SV=1	Q8IAR7_PLAF7	43 kDa	0	4	9	8	2	0
Cytoadherence linked asexual protein (Fragment) OS=Plasmodium falciparum GN=clag9 PE=2 SV=1	O77090_PLAFA	161 kDa	3	0	0	0	0	2
Translation initiation factor IF-2, putative OS=Plasmodium falciparum (isolate 3D7) GN=PFF0345w PE=4 SV=1	C6KSR8_PLAF7	112 kDa	4	0	0	8	0	2
RNA binding protein, putative OS=Plasmodium falciparum (isolate 3D7) GN=PF14_0096 PE=4 SV=1	Q8ILZ7_PLAF7	59 kDa	9	3	5	3	4	4
60S ribosomal protein L27, putative OS=Plasmodium falciparum (isolate 3D7) GN=PF14_0579 PE=4 SV=2	Q8IKM5_PLAF7	17 kDa	7	4	5	7	2	3
Chromatin assembly protein (ASF1), putative OS=Plasmodium falciparum (isolate 3D7) GN=PFL1180w PE=4 SV=1	Q8I5H2_PLAF7	32 kDa	4	6	5	0	5	4
cAMP-dependent protein kinase catalytic subunit OS=Plasmodium falciparum (isolate 3D7) GN=PfPKAc PE=4 SV=1	Q7K6A0_PLAF7	40 kDa	4	3	4	5	4	0
Eukaryotic translation initiation factor 3 subunit G OS=Plasmodium falciparum (isolate 3D7) GN=MAL8P1.83 PE=3 SV=1	Q8IAZ3_PLAF7	31 kDa	6	5	6	0	5	5
Putative uncharacterized protein OS=Plasmodium falciparum (isolate 3D7) GN=PF08_0081 PE=4 SV=1	C0H4U5_PLAF7	77 kDa	5	0	4	0	3	3
Putative uncharacterized protein OS=Plasmodium falciparum (isolate 3D7) GN=PFE1605w PE=4 SV=1	Q8I3F0_PLAF7	61 kDa	5	0	4	6	5	0
Splicing factor, putative OS=Plasmodium falciparum (isolate 3D7) GN=PFE0865c PE=4 SV=2	Q8I3T5_PLAF7	35 kDa	5	0	0	5	0	0
Uncharacterized protein OS=Plasmodium falciparum (isolate 3D7) GN=PF13_0165 PE=4 SV=1	Q8IE18_PLAF7	68 kDa	0	0	2	6	0	0
Putative uncharacterized protein OS=Plasmodium falciparum (isolate 3D7) GN=MAL8P1.103 PE=4 SV=1	C0H4U0_PLAF7	71 kDa	0	0	0	10	0	3
40S ribosomal protein S7, putative OS=Plasmodium falciparum (isolate 3D7) GN=PF13_0014 PE=4 SV=1	Q8IET7_PLAF7	22 kDa	4	3	5	5	4	0
Rhoptry associated membrane antigen (Fragment) OS=Plasmodium falciparum PE=4 SV=1	C5HXN1_PLAFA	92 kDa	6	0	3	6	0	3
40S ribosomal protein S25, putative OS=Plasmodium falciparum (isolate 3D7) GN=PF14_0205 PE=4 SV=2	Q8ILN8_PLAF7	12 kDa	7	3	0	7	2	7
Clustered-asparagine-rich protein OS=Plasmodium falciparum (isolate 3D7) GN=PFL1745c PE=4 SV=2	Q8I562_PLAF7	52 kDa	2	4	5	4	6	0
Polyadenylate-binding protein, putative OS=Plasmodium falciparum (isolate 3D7) GN=MAL13P1.303 PE=4 SV=1	C0H5J5_PLAF7	48 kDa	8	0	0	0	2	2
Erythrocyte membrane-associated antigen OS=Plasmodium falciparum (isolate 3D7) GN=MAL7P1.12 PE=4 SV=1	Q8IC35_PLAF7	263 kDa	4	0	0	6	0	0
Tudor staphylococcal nuclease OS=Plasmodium falciparum (isolate 3D7) GN=TSN PE=4 SV=1	Q8II01_PLAF7	129 kDa	0	0	4	4	2	4
Conserved Plasmodium protein OS=Plasmodium falciparum (isolate 3D7) GN=PF10_0361 PE=4 SV=1	Q8IJ39_PLAF7	193 kDa	3	0	2	5	4	0
Putative uncharacterized protein OS=Plasmodium falciparum (isolate 3D7) GN=PF14_0046 PE=4 SV=1	Q8IM45_PLAF7	35 kDa	2	3	5	2	3	0
Conserved Plasmodium protein OS=Plasmodium falciparum (isolate 3D7) GN=PFL2120w PE=4 SV=1	Q8I4Y9_PLAF7	155 kDa	0	0	0	2	5	3
Actin-2 OS=Plasmodium falciparum (isolate 3D7) GN=PF14_0124 PE=3 SV=1	ACT2_PLAF7 (+2)	43 kDa	16	0	9	12	7	0
ATP synthase subunit beta OS=Plasmodium falciparum (isolate 3D7) GN=PFL1725w PE=3 SV=1	Q8I0V2_PLAF7	58 kDa	5	3	4	3	4	0
Glutamate-rich protein OS=Plasmodium falciparum GN=GLURP PE=4 SV=1	Q9GTX2_PLAFA	141 kDa	4	0	0	0	4	2
Phenylalanyl-tRNA synthetase beta chain, putative OS=Plasmodium falciparum (isolate 3D7) GN=PF11_0051 PE=4 SV=1	Q8IIW2_PLAF7	73 kDa	6	0	3	6	6	4
Conserved Plasmodium protein OS=Plasmodium falciparum (isolate 3D7) GN=PF11_0413 PE=4 SV=2	Q8IHW3_PLAF7	53 kDa	2	3	4	9	3	3
Glutathione peroxidase OS=Plasmodium falciparum PE=3 SV=1	Q27742_PLAFA (+1)	24 kDa	3	0	0	3	6	4
PFI1785w OS=Plasmodium falciparum PE=2 SV=1	B2BZB8_PLAFA	43 kDa	6	4	4	6	4	0
Aspartate aminotransferase OS=Plasmodium falciparum (isolate 3D7) GN=PFB0200c PE=1 SV=1	O96142_PLAF7	47 kDa	4	0	4	6	7	4
40S ribosomal protein S15/S19, putative OS=Plasmodium falciparum (isolate 3D7) GN=MAL13P1.92 PE=3 SV=1	C0H5C2_PLAF7	17 kDa	7	0	5	0	0	3
Uncharacterized protein OS=Plasmodium falciparum (isolate 3D7) GN=PF13_0275 PE=4 SV=1	Q8IDG9_PLAF7	33 kDa	6	0	5	5	2	0
Putative uncharacterized protein OS=Plasmodium falciparum (isolate 3D7) GN=PFE1465w PE=4 SV=1	C0H4G7_PLAF7	188 kDa	0	0	0	3	0	0
Casein kinase 1, PfCK1 OS=Plasmodium falciparum (isolate 3D7) GN=PfCK1 PE=4 SV=1	C6S3F7_PLAF7	38 kDa	6	0	5	3	3	2
Ubiquitin conjugating enzyme, putative OS=Plasmodium falciparum (isolate 3D7) GN=PFE1350c PE=1 SV=1	Q8I3J4_PLAF7	17 kDa	5	0	0	4	2	2
Fibrillarin, putative OS=Plasmodium falciparum (isolate 3D7) GN=PF14_0068 PE=3 SV=1	Q8IM23_PLAF7	34 kDa	2	0	2	0	0	0
Aspartyl-tRNA synthetase, putative OS=Plasmodium falciparum (isolate 3D7) GN=PFA_0145c PE=3 SV=1	Q8I2B1_PLAF7	73 kDa	4	0	2	4	0	2
Vacuolar ATP synthase subunit G, putative OS=Plasmodium falciparum (isolate 3D7) GN=PF13_0130 PE=4 SV=1	Q8IE84_PLAF7	14 kDa	4	4	3	0	0	5
Rhoptry-associated protein 3 OS=Plasmodium falciparum GN=RAP3 PE=4 SV=1	Q8MUN1_PLAFA	47 kDa	5	3	0	6	5	0
60S ribosomal protein L21e, putative OS=Plasmodium falciparum (isolate 3D7) GN=PF14_0240 PE=4 SV=1	Q8ILK3_PLAF7	19 kDa	0	5	7	0	3	3
26S proteasome regulatory complex subunit, putative OS=Plasmodium falciparum (isolate 3D7) GN=PF11_0303 PE=4 SV=2	Q8II71_PLAF7	47 kDa	4	0	2	4	2	7
Glycine-tRNA ligase, putative OS=Plasmodium falciparum (isolate 3D7) GN=PF14_0198 PE=4 SV=2	Q8ILP6_PLAF7	104 kDa	2	0	0	0	2	5
DNA repair protein, putative OS=Plasmodium falciparum (isolate 3D7) GN=PFE0270c PE=3 SV=1	Q8I447_PLAF7	156 kDa	0	0	0	0	0	2
Histidine--tRNA ligase, putative OS=Plasmodium falciparum (isolate 3D7) GN=PF14_0428 PE=4 SV=1	Q8IL22_PLAF7	134 kDa	0	0	0	3	0	0
Protein disulfide isomerase OS=Plasmodium falciparum (isolate 3D7) GN=PfPDI-9 PE=4 SV=1	Q8I2V9_PLAF7	61 kDa	4	0	0	4	0	0
Putative uncharacterized protein OS=Plasmodium falciparum (isolate 3D7) GN=PFC0910w PE=4 SV=1	O97284_PLAF7	50 kDa	4	4	3	2	3	2
Superoxide dismutase [Fe] OS=Plasmodium falciparum (isolate 3D7) GN=SODB PE=1 SV=1	SODF_PLAF7 (+2)	23 kDa	5	2	0	0	3	2
Putative uncharacterized protein OS=Plasmodium falciparum (isolate 3D7) GN=PF08_0004 PE=4 SV=1	Q8IBD0_PLAF7	16 kDa	5	0	0	7	0	5
Proteasome regulatory subunit, putative OS=Plasmodium falciparum (isolate 3D7) GN=MAL13P1.343 PE=4 SV=1	Q8ID28_PLAF7	35 kDa	2	0	0	0	0	0
Proteasome subunit alpha type 5, putative OS=Plasmodium falciparum (isolate 3D7) GN=PF08_0109 PE=4 SV=1	Q8IAR6_PLAF7	55 kDa	3	0	0	0	0	3
DNA replication licensing factor MCM4-related OS=Plasmodium falciparum (isolate 3D7) GN=PF13_0095 PE=3 SV=1	Q8IEE5_PLAF7	115 kDa	4	2	5	3	0	3
Glutamine synthetase, putative OS=Plasmodium falciparum (isolate 3D7) GN=PFI1110w PE=3 SV=1	C0H551_PLAF7	63 kDa	6	0	5	4	0	0
Cof-like hydrolase, had-superfamily, subfamily iib OS=Plasmodium falciparum (isolate 3D7) GN=PFL1270w PE=4 SV=1	Q8I5F4_PLAF7	33 kDa	3	0	0	9	3	2
Sec24 subunit, putative OS=Plasmodium falciparum (isolate 3D7) GN=PF13_0324 PE=4 SV=1	C0H5J6_PLAF7	107 kDa	0	0	3	8	3	3
60S ribosomal protein L6, putative OS=Plasmodium falciparum (isolate 3D7) GN=PF13_0129 PE=4 SV=1	Q8IE85_PLAF7	22 kDa	4	0	0	0	0	3
2-Cys peroxiredoxin, putative OS=Plasmodium vivax (strain Salvador I) GN=PVX_118545 PE=1 SV=1	A5K421_PLAVS	22 kDa	0	2	0	0	0	0
40S ribosomal protein S28e, putative OS=Plasmodium falciparum (isolate 3D7) GN=PF14_0585 PE=4 SV=1	Q8IKL9_PLAF7	7 kDa	0	0	0	0	4	0
10b antigen, putative OS=Plasmodium falciparum (isolate 3D7) GN=PF10_0213 PE=4 SV=1	Q8IJI4_PLAF7	267 kDa	0	0	0	0	0	3
Ubiquitination-mediated degradation component, putative OS=Plasmodium falciparum (isolate 3D7) GN=PF08_0020 PE=4 SV=1	C0H4Y0_PLAF7	155 kDa	0	0	0	6	0	0
eIF4E OS=Plasmodium falciparum PE=2 SV=1	A0MTS9_PLAFA (+1)	27 kDa	4	4	0	0	0	0
Skeleton binding protein 1 OS=Plasmodium falciparum GN=sbp1 PE=4 SV=1	Q9NFF5_PLAFA	37 kDa	4	3	0	4	0	2
Lsm6 homologue, putative OS=Plasmodium falciparum (isolate 3D7) GN=PF13_0142 PE=4 SV=1	Q8IE68_PLAF7	9 kDa	0	0	4	4	4	0
60S ribosomal protein L10, putative OS=Plasmodium falciparum (isolate 3D7) GN=PF14_0141 PE=4 SV=1	Q8ILV2_PLAF7	25 kDa	0	0	6	5	0	0
60S ribosomal protein L6-2, putative OS=Plasmodium falciparum (isolate 3D7) GN=PF13_0213 PE=4 SV=1	Q8IDV1_PLAF7	26 kDa	2	0	4	0	3	4
Replication factor A-related protein, putative OS=Plasmodium falciparum (isolate 3D7) GN=PFI0235w PE=4 SV=1	Q8I3A1_PLAF7	56 kDa	0	0	3	3	2	0
Putative uncharacterized protein OS=Plasmodium falciparum (isolate 3D7) GN=PFA_0410w PE=4 SV=1	Q8I259_PLAF7	255 kDa	3	0	3	0	2	3
Protein kinase c inhibitor-like protein, putative OS=Plasmodium falciparum (isolate 3D7) GN=PF08_0059 PE=4 SV=2	Q7K6B1_PLAF7	21 kDa	9	0	0	0	0	0
Putative uncharacterized protein OS=Plasmodium falciparum (isolate 3D7) GN=PF07_0016 PE=4 SV=1	Q8IC27_PLAF7	218 kDa	0	0	0	2	0	0
40S ribosomal protein S9, putative OS=Plasmodium falciparum (isolate 3D7) GN=PFE1005w PE=3 SV=1	Q8I3R0_PLAF7	22 kDa	4	0	2	4	2	3
Phosphoglucomutase, putative OS=Plasmodium falciparum (isolate 3D7) GN=PF10_0122 PE=3 SV=1	Q8IJS0_PLAF7	68 kDa	3	0	0	6	0	0
Cysteinyl-tRNA synthetase, putative OS=Plasmodium falciparum (isolate 3D7) GN=PF10_0149 PE=3 SV=2	Q8IJP3_PLAF7	80 kDa	0	2	0	6	0	3
Falcipain-3 OS=Plasmodium falciparum (isolate 3D7) GN=PF11_0162 PE=3 SV=1	Q8IIL0_PLAF7	57 kDa	0	4	0	0	0	0
60S ribosomal protein L17, putative OS=Plasmodium falciparum (isolate 3D7) GN=PF13_0268 PE=3 SV=1	Q8IDI5_PLAF7	23 kDa	2	0	0	5	0	6
Vacuolar ATP synthase subunit E, putative OS=Plasmodium falciparum (isolate 3D7) GN=PFI1670c PE=3 SV=2	Q8I2H3_PLAF7	27 kDa	0	0	0	3	0	2
Putative uncharacterized protein OS=Plasmodium falciparum (isolate 3D7) GN=PF07_0008 PE=4 SV=1	Q8IC42_PLAF7	28 kDa	2	0	3	4	0	0
Hexose transporter 1 OS=Plasmodium falciparum GN=ht1 PE=2 SV=1	O97467_PLAFA (+1)	56 kDa	6	3	3	2	0	3
V-type ATPase, subunit C, putative OS=Plasmodium falciparum (isolate 3D7) GN=PFA_0300c PE=4 SV=1	Q8I280_PLAF7	45 kDa	0	0	0	8	0	0
Enhancer of rudimentary homolog OS=Plasmodium falciparum (isolate 3D7) GN=ERH PE=3 SV=1	Q8IJ30_PLAF7	12 kDa	5	0	0	5	0	0
Conserved Plasmodium protein OS=Plasmodium falciparum (isolate 3D7) GN=PF11_0292 PE=4 SV=1	Q8II82_PLAF7	29 kDa	5	5	0	2	0	0
Uncharacterized protein MAL13P1.336 OS=Plasmodium falciparum (isolate 3D7) GN=MAL13P1.336 PE=4 SV=1	Y13P2_PLAF7	79 kDa	4	0	0	2	5	2
Uncharacterized protein OS=Plasmodium falciparum (isolate 3D7) GN=PF13_0099 PE=4 SV=1	Q8IEE2_PLAF7	23 kDa	0	0	3	0	0	0
Protein phosphatase, putative OS=Plasmodium falciparum (isolate 3D7) GN=PF11_0281 PE=4 SV=2	Q8II93_PLAF7	34 kDa	4	0	8	0	0	0
Arginyl-tRNA synthetase, putative OS=Plasmodium falciparum (isolate 3D7) GN=PFL0900c PE=3 SV=1	Q8I5M2_PLAF7	68 kDa	0	0	0	0	0	4
40S ribosomal protein S13, putative OS=Plasmodium falciparum (isolate 3D7) GN=PF13_0316 PE=3 SV=1	Q8IDB0_PLAF7	17 kDa	3	0	0	8	0	5
Heat shock protein DnaJ homologue Pfj4 OS=Plasmodium falciparum GN=pfj4 PE=4 SV=1	Q9GUX2_PLAFA	28 kDa	5	0	0	0	0	0
Putative uncharacterized protein OS=Plasmodium falciparum (isolate 3D7) GN=PF14_0390 PE=4 SV=1	Q8IL59_PLAF7	26 kDa	0	0	5	5	3	0
ATP-dependent DNA helicase, putative OS=Plasmodium falciparum (isolate 3D7) GN=PF13_0330 PE=4 SV=1	Q8ID85_PLAF7	55 kDa	3	0	0	0	0	0
Transportin OS=Plasmodium falciparum GN=PFTRN PE=4 SV=1	Q8WSV8_PLAFA	132 kDa	5	0	0	0	0	0
Conserved Plasmodium protein OS=Plasmodium falciparum (isolate 3D7) GN=PF11_0332 PE=4 SV=1	Q8II42_PLAF7	32 kDa	0	0	0	4	0	0
Probable prefoldin subunit 6 OS=Plasmodium falciparum (isolate 3D7) GN=PFE0595w PE=3 SV=2	PFD6_PLAF7	14 kDa	3	0	0	0	4	0
40S ribosomal protein S16, putative OS=Plasmodium falciparum (isolate 3D7) GN=PF08_0076 PE=3 SV=1	Q8IAX5_PLAF7	16 kDa	7	2	8	2	0	0
Putative uncharacterized protein OS=Plasmodium falciparum (isolate 3D7) GN=PFF1410c PE=4 SV=1	C6KTC6_PLAF7	77 kDa	3	0	3	5	2	0
DEAD-box helicase 11 OS=Plasmodium falciparum PE=3 SV=1	A7U5X1_PLAFA (+2)	109 kDa	4	0	0	0	0	0
Inorganic pyrophosphatase, putative OS=Plasmodium falciparum (isolate 3D7) GN=PFC0710w.1 PE=4 SV=1	C0H477_PLAF7	51 kDa	3	0	0	10	0	0
Uncharacterized protein OS=Plasmodium falciparum (isolate 3D7) GN=PF13_0136 PE=4 SV=1	REVERSE_Q8IE78_PLAF7-R	45 kDa	2	0	0	0	0	0
Putative uncharacterized protein OS=Plasmodium falciparum (isolate 3D7) GN=PFI1590c PE=4 SV=1	Q8I2I8_PLAF7	159 kDa	2	0	0	6	0	0
Putative uncharacterized protein OS=Plasmodium falciparum (isolate 3D7) GN=PFE0990w PE=4 SV=1	C0H4F1_PLAF7	23 kDa	0	0	0	3	0	3
Ribosomal protein L15 OS=Plasmodium falciparum (isolate 3D7) GN=PFD0770c PE=3 SV=1	C0H4A6_PLAF7	24 kDa	0	0	2	5	0	2
Conserved Plasmodium protein OS=Plasmodium falciparum (isolate 3D7) GN=PFB0490c PE=4 SV=1	O96191_PLAF7	33 kDa	3	0	0	2	0	0
PfSec61 OS=Plasmodium falciparum GN=PfSec61 PE=3 SV=1	O60992_PLAFA (+1)	52 kDa	5	0	0	0	0	0
Proteasome regulatory component, putative OS=Plasmodium falciparum (isolate 3D7) GN=MAL13P1.190 PE=4 SV=1	Q8IDV2_PLAF7	59 kDa	3	0	0	3	0	2
Conserved Plasmodium protein OS=Plasmodium falciparum (isolate 3D7) GN=PFB0835c PE=4 SV=1	O96259_PLAF7	61 kDa	3	0	0	2	0	2
PfRab18, GTPase OS=Plasmodium falciparum (isolate 3D7) GN=rab18 PE=3 SV=1	Q7K6B0_PLAF7 (+1)	23 kDa	5	0	0	5	0	0
RNA binding protein, putative OS=Plasmodium falciparum (isolate 3D7) GN=PFF0250w PE=4 SV=1	C6KSP9_PLAF7	86 kDa	0	0	2	0	0	0
60S ribosomal protein L23, putative OS=Plasmodium falciparum (isolate 3D7) GN=PF13_0171 PE=3 SV=1	Q8IE09_PLAF7	15 kDa	0	4	0	0	0	2
Proteasome, putative OS=Plasmodium falciparum (isolate 3D7) GN=PFI1545c PE=4 SV=1	Q8I0U7_PLAF7	33 kDa	0	0	0	6	3	0
DNA-directed RNA polymerase OS=Plasmodium falciparum (isolate 3D7) GN=PFC0805w PE=3 SV=1	O77375_PLAF7	279 kDa	0	0	0	2	0	0
Centrin-2 OS=Plasmodium falciparum (isolate 3D7) GN=CEN2 PE=4 SV=1	Q8IL07_PLAF7	19 kDa	7	0	0	5	0	0
PfSNF2L OS=Plasmodium falciparum (isolate 3D7) GN=PF11_0053 PE=4 SV=1	Q8IIW0_PLAF7	167 kDa	2	0	0	0	0	0
RNAse L inhibitor protein, putative OS=Plasmodium falciparum (isolate 3D7) GN=MAL13P1.344 PE=3 SV=1	Q8I6Z4_PLAF7	70 kDa	4	0	0	0	0	0
Phosphatase, putative OS=Plasmodium falciparum (isolate 3D7) GN=PF13_0222 PE=4 SV=1	Q8IDT0_PLAF7	68 kDa	4	0	2	2	3	0
Glutaminyl-tRNA synthetase, putative OS=Plasmodium falciparum (isolate 3D7) GN=PF13_0170 PE=3 SV=1	Q8IE10_PLAF7	109 kDa	5	0	0	0	0	2
Pfs38 OS=Plasmodium falciparum PE=4 SV=1	A8QVQ2_PLAFA	41 kDa	3	3	0	0	6	0
Isocitrate dehydrogenase [NADP] OS=Plasmodium falciparum (isolate 3D7) GN=PF13_0242 PE=3 SV=1	Q8I6T2_PLAF7	54 kDa	7	2	2	0	0	0
Conserved Plasmodium protein OS=Plasmodium falciparum (isolate 3D7) GN=PF11_0069 PE=4 SV=2	Q8IIU5_PLAF7	31 kDa	6	0	0	5	0	0
60S ribosomal protein L18a OS=Plasmodium falciparum (isolate 3D7) GN=PF13_0224 PE=3 SV=1	Q8IDS6_PLAF7	22 kDa	3	0	3	4	0	0
Cytosolic glyoxalase II OS=Plasmodium falciparum (isolate 3D7) GN=cGloII PE=3 SV=1	C0H490_PLAF7	31 kDa	0	0	2	2	0	0
40S ribosomal protein S21 OS=Plasmodium falciparum (isolate 3D7) GN=PF11_0454 PE=3 SV=1	Q8IHS5_PLAF7	9 kDa	3	0	0	6	0	0
Methionine aminopeptidase OS=Plasmodium falciparum (isolate 3D7) GN=PF14_0327 PE=3 SV=1	Q8ILB8_PLAF7	72 kDa	0	0	4	4	0	0
P-type calcium transporting ATPase OS=Plasmodium falciparum GN=serca PE=3 SV=1	E1CC54_PLAFA	140 kDa	0	0	0	0	0	2
60S ribosomal protein L23a, putative OS=Plasmodium falciparum (isolate 3D7) GN=PF13_0132 PE=3 SV=1	Q8IE82_PLAF7	22 kDa	0	0	0	3	0	0
Coatomer alpha subunit, putative OS=Plasmodium falciparum (isolate 3D7) GN=PFF0330w PE=4 SV=1	C6KSR5_PLAF7	177 kDa	0	0	0	0	0	2
Pfmdr2 protein OS=Plasmodium falciparum GN=pfmdr2 PE=3 SV=1	Q25693_PLAFA (+1)	119 kDa	0	0	0	4	0	0
60S ribosomal protein L14, putative OS=Plasmodium falciparum (isolate 3D7) GN=PF14_0296 PE=4 SV=1	Q8ILE8_PLAF7	19 kDa	0	0	0	2	0	0
Smarca-related protein OS=Plasmodium falciparum (isolate 3D7) GN=PFF1185w PE=4 SV=1	C6KT82_PLAF7	316 kDa	3	0	0	0	0	0
Small GTPase rab11 OS=Plasmodium falciparum GN=rab11 PE=2 SV=1	Q25999_PLAFA (+1)	25 kDa	3	0	0	3	0	0
Proteasome subunit beta type OS=Plasmodium falciparum (isolate 3D7) GN=PF10_0111 PE=3 SV=1	Q8IJT1_PLAF7	31 kDa	2	0	0	3	2	0
Heat shock protein DnaJ homologue Pfj2 OS=Plasmodium falciparum GN=pfj2 PE=4 SV=1	O77048_PLAFA (+1)	62 kDa	2	0	2	0	0	2
Proteasome regulatory protein, putative OS=Plasmodium falciparum (isolate 3D7) GN=PFC0785c PE=4 SV=1	O77379_PLAF7	26 kDa	0	2	0	0	0	0
Heat shock protein 90, putative OS=Plasmodium falciparum (isolate 3D7) GN=PF11_0188 PE=3 SV=1	Q8III6_PLAF7	108 kDa	0	0	0	4	0	4
DNA replication licensing factor MCM5, putative OS=Plasmodium falciparum (isolate 3D7) GN=PFL0580w PE=3 SV=1	Q8I5T4_PLAF7	86 kDa	2	0	0	3	0	0
Ubiquitin conjugating enzyme, putative OS=Plasmodium falciparum (isolate 3D7) GN=PF13_0301 PE=3 SV=1	Q8IDD9_PLAF7	23 kDa	3	0	0	4	2	0
Falcipain-2' OS=Plasmodium falciparum PE=3 SV=1	Q56CY9_PLAFA (+1)	56 kDa	5	3	0	0	3	0
Putative uncharacterized protein OS=Plasmodium falciparum (isolate 3D7) GN=PF08_0091 PE=4 SV=1	Q8IAV1_PLAF7	144 kDa	4	0	0	0	0	0
ORF 2 protein (Fragment) OS=Plasmodium falciparum GN=ORF 2 PE=2 SV=1	Q02602_PLAFA	87 kDa	0	0	0	0	0	2
Replication factor a protein, putative OS=Plasmodium falciparum (isolate 3D7) GN=PFD0470c PE=4 SV=1	Q9U0J0_PLAF7	134 kDa	0	0	2	0	0	0
Ring-exported protein 1 OS=Plasmodium falciparum (isolate 3D7) GN=REX1 PE=4 SV=1	Q8I2G1_PLAF7	83 kDa	0	0	0	4	0	0
40S ribosomal protein S24 OS=Plasmodium falciparum (isolate 3D7) GN=PFE0975c PE=3 SV=1	Q8I3R6_PLAF7	15 kDa	0	0	0	2	0	0
Glutamate--cysteine ligase (Gamma-glutamylcysteine synthetase) OS=Plasmodium falciparum GN=GCS PE=2 SV=1	Q9TY17_PLAFA (+1)	137 kDa	0	0	0	5	0	0
Activator of Hsp90 ATPase homolog 1-like protein, putative OS=Plasmodium falciparum (isolate 3D7) GN=PFC0360w PE=4 SV=2	O97256_PLAF7 (+1)	16 kDa	0	0	0	0	3	0
Putative uncharacterized protein OS=Plasmodium falciparum (isolate 3D7) GN=PF14_0092 PE=4 SV=2	Q8IM01_PLAF7	31 kDa	3	0	0	0	0	0
Ubiquitin conjugating enzyme E2, putative OS=Plasmodium falciparum (isolate 3D7) GN=PFL0190w PE=3 SV=1	Q8I607_PLAF7	17 kDa	0	0	0	0	0	6
Coatamer protein, beta subunit, putative OS=Plasmodium falciparum (isolate 3D7) GN=PF14_0277 PE=4 SV=2	Q8ILG6_PLAF7	160 kDa	0	0	0	2	0	5
Putative uncharacterized protein OS=Plasmodium falciparum (isolate 3D7) GN=MAL8P1.62 PE=4 SV=1	Q8IB31_PLAF7	32 kDa	0	0	0	4	0	3
Replication licensing factor, putative OS=Plasmodium falciparum (isolate 3D7) GN=PF13_0291 PE=3 SV=1	Q8IDF0_PLAF7	106 kDa	2	3	0	0	0	0
M18 aspartyl aminopeptidase OS=Plasmodium falciparum (isolate 3D7) GN=PfM18AAP PE=1 SV=1	Q8I2J3_PLAF7	66 kDa	0	0	3	3	0	0
60S ribosomal protein L36 OS=Plasmodium falciparum (isolate 3D7) GN=PF11_0106 PE=3 SV=2	Q8I713_PLAF7	13 kDa	0	0	0	4	0	0
Putative uncharacterized protein OS=Plasmodium falciparum (isolate 3D7) GN=PFE0050w PE=4 SV=1	Q8I490_PLAF7	31 kDa	7	0	0	4	0	0
Serine rich protein homologue OS=Plasmodium falciparum PE=3 SV=1	Q26015_PLAFA	120 kDa	0	0	0	4	0	0
Apicoplast 1-acyl-sn-glycerol-3-phosphate acyltransferase, putative OS=Plasmodium falciparum (isolate 3D7) GN=PF14_0421 PE=4 SV=2	Q8IL28_PLAF7	34 kDa	5	0	0	5	0	2
Putative uncharacterized protein OS=Plasmodium falciparum (isolate 3D7) GN=PF14_0228 PE=4 SV=1	Q8ILL5_PLAF7	184 kDa	3	0	0	0	0	0
6-cysteine protein, putative OS=Plasmodium falciparum (isolate 3D7) GN=Pf41 PE=4 SV=1	Q8I1Y0_PLAF7	43 kDa	0	0	0	0	5	0
Putative uncharacterized protein OS=Plasmodium falciparum (isolate 3D7) GN=PFA_0420w PE=4 SV=1	Q8I257_PLAF7	20 kDa	4	0	0	5	0	2
DNA replication licensing factor mcm7 homologue, putative OS=Plasmodium falciparum (isolate 3D7) GN=PF07_0023 PE=3 SV=1	Q8IC16_PLAF7	94 kDa	0	0	0	2	2	0
RNA binding protein, putative OS=Plasmodium falciparum (isolate 3D7) GN=PFI1175c PE=4 SV=1	Q8I2R8_PLAF7	23 kDa	4	4	3	0	2	0
60S ribosomal protein L19, putative OS=Plasmodium falciparum (isolate 3D7) GN=PFF0700c PE=4 SV=1	C6KSY6_PLAF7	22 kDa	4	0	0	4	0	0
Putative uncharacterized protein OS=Plasmodium falciparum (isolate 3D7) GN=PFF0880c PE=4 SV=1	C6KT22_PLAF7	23 kDa	2	0	0	0	0	0
60S ribosomal protein L30e, putative OS=Plasmodium falciparum (isolate 3D7) GN=PF10_0187 PE=4 SV=1	Q8IJK8_PLAF7	12 kDa	0	0	4	4	0	0
Rab2, GTPase OS=Plasmodium falciparum (isolate 3D7) GN=Rab2 PE=3 SV=1	Q8I5A9_PLAF7	24 kDa	0	0	0	0	0	2
Cytidine triphosphate synthetase OS=Plasmodium falciparum (isolate 3D7) GN=PF14_0100 PE=4 SV=1	Q8ILZ3_PLAF7	99 kDa	0	0	0	0	0	4
Proteosome subunit, putative OS=Plasmodium falciparum (isolate 3D7) GN=PF14_0025 PE=4 SV=1	Q8IM66_PLAF7	78 kDa	2	0	0	0	0	0
Merzoite surface protein 1 OS=Plasmodium reichenowi GN=msp1 PE=4 SV=1	Q4W2V7_PLARE	198 kDa	18	0	0	0	0	0
Ubiquitin carboxyl-terminal hydrolase OS=Plasmodium falciparum (isolate 3D7) GN=PFE1355c PE=3 SV=1	Q8I3J3_PLAF7	71 kDa	0	0	0	5	2	0
Proteasome subunit beta type OS=Plasmodium falciparum (isolate 3D7) GN=PF14_0676 PE=3 SV=2	Q8IKC9_PLAF7	23 kDa	0	2	0	0	3	0
Conserved protein OS=Plasmodium falciparum (isolate 3D7) GN=PF11_0287 PE=4 SV=2	Q8II87_PLAF7	35 kDa	0	3	0	0	0	0
Uncharacterized protein OS=Plasmodium falciparum (isolate 3D7) GN=PF13_0190 PE=4 SV=1	Q8IDY6_PLAF7	63 kDa	3	0	0	6	0	0
Proliferating cell nuclear antigen OS=Plasmodium falciparum (isolate 3D7) GN=PCNA2 PE=3 SV=1	Q7KQJ9_PLAF7	30 kDa	2	0	2	4	0	0
Early transcribed membrane protein 4, ETRAMP4 OS=Plasmodium falciparum (isolate 3D7) GN=ETRAMP4 PE=4 SV=1	Q8IFM9_PLAF7	15 kDa	4	0	0	0	0	3
Glycogen synthase kinase 3 OS=Plasmodium falciparum (isolate 3D7) GN=PfGSK-3 PE=4 SV=2	O77344_PLAF7	52 kDa	0	0	0	4	0	0
Dynamin homologue OS=Plasmodium falciparum GN=dyn PE=3 SV=1	Q6KF55_PLAFA	82 kDa	2	0	0	0	0	0
Asparagine synthetase OS=Plasmodium falciparum (isolate 3D7) GN=PFC0395w PE=4 SV=1	O77330_PLAF7	70 kDa	4	0	0	0	2	0
Acetyl-CoA synthetase OS=Plasmodium falciparum (isolate 3D7) GN=PFF1350c PE=4 SV=1	C6KTB4_PLAF7	114 kDa	0	0	0	0	2	0
Chloroquine resistance transporter OS=Plasmodium falciparum GN=CRT PE=1 SV=1	CRT_PLAFA	49 kDa	4	2	0	3	0	0
DNAJ protein, putative OS=Plasmodium falciparum (isolate 3D7) GN=PF08_0032 PE=4 SV=1	Q8IB72_PLAF7	77 kDa	0	0	0	4	0	2
NAD synthase, putative OS=Plasmodium falciparum (isolate 3D7) GN=PFI1310w PE=4 SV=1	Q8I2P2_PLAF7	98 kDa	0	0	2	0	0	2
Translation elongation factor EF-1, subunit alpha, putative OS=Plasmodium falciparum (isolate 3D7) GN=PF11_0245 PE=4 SV=1	Q8IIC9_PLAF7	63 kDa	3	0	0	0	0	0
DNA primase small subunit OS=Plasmodium falciparum (isolate K1 / Thailand) PE=3 SV=1	PRI1_PLAFK	53 kDa	2	0	0	0	0	0
Elongation factor 2 OS=Plasmodium falciparum (isolate 3D7) GN=PF14_0486 PE=4 SV=1	REVERSE_Q8IKW5_PLAF7-R	94 kDa	0	0	0	0	0	2
DNA topoisomerase 2 OS=Plasmodium falciparum (isolate 3D7) GN=PF14_0316 PE=3 SV=1	Q8ILC8_PLAF7	169 kDa	0	0	0	0	0	2
Conserved Plasmodium protein OS=Plasmodium falciparum (isolate 3D7) GN=PFL0895c PE=4 SV=1	Q8I5M3_PLAF7	123 kDa	0	0	0	2	0	2
Spermidine synthase OS=Plasmodium falciparum (isolate 3D7) GN=PF11_0301 PE=1 SV=1	Q8II73_PLAF7 (+1)	37 kDa	0	0	0	3	0	0
Putative uncharacterized protein OS=Plasmodium falciparum (isolate 3D7) GN=PF08_0137 PE=4 SV=1	Q8IAK9_PLAF7	147 kDa	0	0	0	2	0	0
ATP synthase (C/AC39) subunit, putative OS=Plasmodium falciparum (isolate 3D7) GN=PF14_0615 PE=4 SV=1	Q8IKJ0_PLAF7	45 kDa	0	0	3	0	2	0
Conserved Plasmodium protein OS=Plasmodium falciparum (isolate 3D7) GN=PFL2355w PE=4 SV=1	Q8I4U3_PLAF7	45 kDa	2	0	2	2	0	0
PfSec23 protein OS=Plasmodium falciparum (isolate 3D7) GN=Pfsec23 PE=2 SV=1	Q8IB60_PLAF7	86 kDa	0	0	0	0	2	0
Helicase (Fragment) OS=Plasmodium falciparum PE=2 SV=1	A6N5Z1_PLAFA	66 kDa	4	0	0	0	0	0
Replication factor C subunit 1 OS=Plasmodium falciparum GN=rfc1 PE=4 SV=1	Q9GQW6_PLAFA	104 kDa	0	0	0	2	0	0
60S ribosomal protein L8, putative OS=Plasmodium falciparum (isolate 3D7) GN=PFE0845c PE=4 SV=1	Q8I3T9_PLAF7	28 kDa	0	0	0	0	2	0
40S ribosomal protein S26e, putative OS=Plasmodium falciparum (isolate 3D7) GN=PFB0830w PE=4 SV=1	O96258_PLAF7	13 kDa	3	0	0	0	2	4
Vacuolar proton translocating ATPase subunit A, putative OS=Plasmodium falciparum (isolate 3D7) GN=PF08_0113 PE=4 SV=1	Q8IAQ8_PLAF7	123 kDa	0	2	0	0	0	0
Ran-binding protein, putative OS=Plasmodium falciparum (isolate 3D7) GN=PFI0490c PE=4 SV=1	C0H530_PLAF7	139 kDa	4	0	0	0	0	0
Ubiquitin carboxyl-terminal hydrolase a, putative OS=Plasmodium falciparum (isolate 3D7) GN=PFD0680c PE=4 SV=1	Q8I1U8_PLAF7	98 kDa	0	0	0	3	0	0
Putative uncharacterized protein OS=Plasmodium falciparum (isolate 3D7) GN=MAL8P1.52 PE=4 SV=1	Q8IB48_PLAF7	14 kDa	4	0	0	0	2	0
Aquaglyceroporin OS=Plasmodium falciparum (isolate 3D7) GN=AQP PE=3 SV=1	Q8II36_PLAF7 (+1)	28 kDa	3	0	0	0	0	0
40S ribosomal protein S5, putative OS=Plasmodium falciparum (isolate 3D7) GN=PF07_0088 PE=3 SV=1	Q8IBN5_PLAF7	22 kDa	2	0	0	0	0	0
Orotate phosphoribosyltransferase OS=Plasmodium falciparum GN=oprt PE=2 SV=1	Q8N0R1_PLAFA	33 kDa	0	0	0	4	0	0
Uncharacterized protein OS=Plasmodium falciparum (isolate 3D7) GN=MAL13P1.257 PE=1 SV=1	Q8IDI8_PLAF7	19 kDa	2	0	0	3	0	0
Ser/Arg-rich splicing factor, putative OS=Plasmodium falciparum (isolate 3D7) GN=PFE0160c PE=4 SV=1	Q8I468_PLAF7	38 kDa	3	0	0	0	0	0
Calmodulin OS=Plasmodium falciparum (isolate 3D7) GN=PF14_0323 PE=3 SV=2	CALM_PLAF7 (+1)	17 kDa	0	0	0	0	0	2
MYND finger protein, putative OS=Plasmodium falciparum (isolate 3D7) GN=PFF0105w PE=4 SV=1	C6KSM2_PLAF7	29 kDa	0	0	2	5	0	0
Merozoite-related surface protein 2 (Fragment) OS=Plasmodium falciparum PE=4 SV=1	C5HE50_PLAFA (+5)	33 kDa	3	0	0	0	0	0
Haloacid dehalogenase-like hydrolase, putative OS=Plasmodium falciparum (isolate 3D7) GN=PF11_0190 PE=4 SV=1	Q8III4_PLAF7	36 kDa	0	0	0	5	0	0
Sexual stage antigen s16 OS=Plasmodium falciparum GN=s16 PE=4 SV=1	Q9U6T9_PLAFA	17 kDa	3	0	0	2	0	0
Nuclear movement protein, putative OS=Plasmodium falciparum (isolate 3D7) GN=PF13_0204 PE=4 SV=1	Q8IDW4_PLAF7	46 kDa	4	0	0	0	0	0
Bacterial histone-like protein OS=Plasmodium falciparum (isolate 3D7) GN=PfHU PE=4 SV=1	Q8I3A2_PLAF7	23 kDa	2	0	0	0	0	0
Thymidylate kinase, putative OS=Plasmodium falciparum (isolate 3D7) GN=TMK PE=1 SV=1	Q8I4S1_PLAF7	25 kDa	0	0	0	3	0	0
Phosphoenolpyruvate carboxylase, putative OS=Plasmodium falciparum (isolate 3D7) GN=PF14_0246 PE=4 SV=1	Q8ILJ7_PLAF7	134 kDa	2	0	0	0	0	0
Myosin-A OS=Plasmodium falciparum (isolate FCBR / Columbia) PE=2 SV=1	MYOA_PLAFB	92 kDa	0	0	0	2	0	0
Bet3 transport protein, putative OS=Plasmodium falciparum (isolate 3D7) GN=PFD0895c PE=4 SV=1	Q8I1Q2_PLAF7	21 kDa	0	0	3	0	0	0
Putative uncharacterized protein OS=Plasmodium falciparum (isolate 3D7) GN=MAL7P1.67 PE=4 SV=1	C0H4M7_PLAF7	24 kDa	4	0	0	0	0	0
Probable DNA-directed RNA polymerase II subunit RPB11 OS=Plasmodium falciparum (isolate 3D7) GN=PF13_0023 PE=3 SV=1	RPB11_PLAF7	14 kDa	0	0	0	0	2	0
Zinc finger protein, putative OS=Plasmodium falciparum (isolate 3D7) GN=PF13_0313 PE=4 SV=1	Q8IDC0_PLAF7	70 kDa	0	0	0	2	0	0
60S ribosomal protein L28, putative OS=Plasmodium falciparum (isolate 3D7) GN=PF11_0437 PE=4 SV=1	Q8IHU0_PLAF7	14 kDa	0	0	0	0	0	4
Skp1 family protein, putative OS=Plasmodium falciparum (isolate 3D7) GN=MAL13P1.337 PE=4 SV=2	Q8ID38_PLAF7	19 kDa	2	0	0	2	0	0
60S ribosomal protein L31, putative OS=Plasmodium falciparum (isolate 3D7) GN=PFE0185c PE=4 SV=1	Q8I463_PLAF7	14 kDa	0	0	2	0	0	0
Conserved Plasmodium protein OS=Plasmodium falciparum (isolate 3D7) GN=PFB0620w PE=4 SV=1	O96217_PLAF7	18 kDa	2	0	0	0	0	0

## Sheet: Quant Value SpC
Quantitative Value (Normalized Total Spectra)
Identified Proteins	Accession Number	MW	W2 C1	W2 C2	W2 C3	W2 T1	W2 T2	W2 T3
Enolase OS=Plasmodium falciparum (isolate 3D7) GN=ENO PE=3 SV=1	ENO_PLAF7	49 kDa	402.98	534.74	504.32	380.03	473.35	449.19
Glyceraldehyde-3-phosphate dehydrogenase OS=Plasmodium falciparum (isolate 3D7) GN=GAPDH PE=3 SV=1	Q8IKK7_PLAF7 (+1)	37 kDa	320.57	367.12	326.76	270	325.67	367.52
Heat shock 70 kDa protein OS=Plasmodium falciparum (isolate 3D7) GN=PF08_0054 PE=3 SV=1	Q8IB24_PLAF7	74 kDa	236.51	326.98	256.36	246.3	271.88	245.01
Phosphoglycerate kinase OS=Plasmodium falciparum (isolate 3D7) GN=PGK PE=1 SV=1	PGK_PLAF7	45 kDa	238.16	252.62	276.33	249.68	280.68	288.4
L-lactate dehydrogenase OS=Plasmodium falciparum GN=LDH-P PE=1 SV=1	Q71T02_PLAFA	34 kDa	236.51	260.88	220.64	229.37	259.17	294.78
Elongation factor 1-alpha OS=Plasmodium falciparum (isolate 3D7) GN=PF13_0304 PE=3 SV=1	Q8I0P6_PLAF7	49 kDa	230.74	256.16	257.42	206.52	193.64	267.98
Heat shock protein 86 OS=Plasmodium falciparum (isolate 3D7) GN=PF07_0029 PE=1 SV=1	Q8IC05_PLAF7	86 kDa	235.69	205.4	214.34	200.59	191.69	216.94
Ornithine aminotransferase OS=Plasmodium falciparum (isolate 3D7) GN=OAT PE=1 SV=1	OAT_PLAF7 (+1)	46 kDa	175.53	217.2	190.17	183.67	182.88	193.97
Phosphoethanolamine N-methyltransferase OS=Plasmodium falciparum GN=PMT PE=1 SV=1	Q6T755_PLAFA (+1)	31 kDa	203.55	240.81	157.6	198.05	232.76	167.17
Heat shock protein 70 (HSP70) homologue OS=Plasmodium falciparum (isolate 3D7) GN=PFI0875w PE=3 SV=1	Q8I2X4_PLAF7	72 kDa	186.24	177.07	184.92	169.28	153.54	169.72
Adenosine deaminase, putative OS=Plasmodium falciparum (isolate 3D7) GN=PF10_0289 PE=4 SV=1	Q8IJA9_PLAF7	42 kDa	148.34	184.15	150.25	152.35	174.08	182.48
Fructose-bisphosphate aldolase OS=Plasmodium falciparum (isolate 3D7) GN=PF14_0425 PE=3 SV=1	ALF_PLAF7 (+1)	40 kDa	152.46	169.98	174.41	130.34	176.04	139.1
Merozoite surface protein 1 OS=Plasmodium falciparum (isolate mad20 / Papua New Guinea) GN=MSP-1 PE=3 SV=3	MSP1_PLAFM	194 kDa	142.57	159.36	128.18	111.72	181.91	113.57
M1-family aminopeptidase OS=Plasmodium falciparum (isolate 3D7) GN=MAL13P1.56 PE=4 SV=1	Q8IEK1_PLAF7	126 kDa	98.066	113.32	118.73	142.19	107.58	113.57
Elongation factor 2 OS=Plasmodium falciparum (isolate 3D7) GN=PF14_0486 PE=4 SV=1	Q8IKW5_PLAF7	94 kDa	128.56	133.39	128.18	98.181	102.69	108.47
Histone H4 (Fragment) OS=Plasmodium falciparum PE=3 SV=1	Q7JSX6_PLAFA (+1)	11 kDa	114.55	152.28	115.57	98.181	124.2	113.57
Hypoxanthine phosphoribosyltransferase OS=Plasmodium falciparum (isolate 3D7) GN=PF10_0121 PE=4 SV=1	Q8IJS1_PLAF7	26 kDa	101.36	114.5	127.13	121.03	116.38	114.85
Protein disulfide isomerase OS=Plasmodium falciparum (isolate 3D7) GN=PfPDI-8 PE=3 SV=1	C0H4Y6_PLAF7	56 kDa	88.177	108.6	102.97	105.8	96.821	103.37
14-3-3 protein, putative OS=Plasmodium falciparum (isolate 3D7) GN=MAL8P1.69 PE=3 SV=1	C0H4V6_PLAF7	30 kDa	93.121	114.5	100.86	99.874	92.909	104.64
Endoplasmin homolog, putative OS=Plasmodium falciparum (isolate 3D7) GN=PFL1070c PE=1 SV=1	Q8I0V4_PLAF7	95 kDa	79.936	89.714	92.459	82.1	94.865	76.567
Pyruvate kinase OS=Plasmodium falciparum (isolate 3D7) GN=PFF1300w PE=1 SV=1	C6KTA4_PLAF7	56 kDa	77.464	72.007	78.801	88.024	80.195	84.223
Cell division cycle protein 48 homologue, putative OS=Plasmodium falciparum (isolate 3D7) GN=PFF0940c PE=3 SV=1	C6KT34_PLAF7	92 kDa	70.871	70.827	87.206	84.639	77.261	76.567
Antigen Pfg27/25 OS=Plasmodium falciparum GN=Pfg 27-25 PE=2 SV=1	Q27336_PLAFA (+1)	26 kDa	66.751	76.729	59.888	62.633	106.6	71.462
Triosephosphate isomerase OS=Plasmodium falciparum (isolate 3D7) GN=TPI PE=3 SV=1	TPIS_PLAF7 (+1)	28 kDa	60.158	55.481	44.128	66.865	63.569	49.768
Histone H2B OS=Plasmodium falciparum (isolate 3D7) GN=PF11_0062 PE=3 SV=1	Q8IIV1_PLAF7	13 kDa	72.519	106.24	61.99	48.244	79.217	51.044
GTP-binding nuclear protein ran/tc4 OS=Plasmodium falciparum (isolate 3D7) GN=Ran PE=4 SV=1	Q7KQK6_PLAF7	25 kDa	58.51	90.895	76.699	55.862	73.349	62.529
S-adenosylmethionine synthetase OS=Plasmodium falciparum (isolate 3D7) GN=PfSAMS PE=3 SV=1	Q7K6A4_PLAF7	45 kDa	61.806	63.744	57.787	71.943	92.909	58.701
Purine nucleotide phosphorylase, putative OS=Plasmodium falciparum (isolate 3D7) GN=PFE0660c PE=1 SV=1	Q8I3X4_PLAF7	27 kDa	36.26	18.887	61.99	101.57	46.944	77.843
CG4 OS=Plasmodium falciparum GN=cg4 PE=3 SV=1	O15797_PLAFA	98 kDa	70.047	56.662	69.345	51.63	59.657	71.462
Actin-1 OS=Plasmodium falciparum (isolate HB3) PE=1 SV=1	ACT1_PLAFX	42 kDa	56.038	70.827	76.699	51.63	64.547	57.425
Tubulin beta chain OS=Plasmodium falciparum (isolate 3D7) GN=PF10_0084 PE=3 SV=1	TBB_PLAF7 (+1)	50 kDa	68.399	74.368	68.294	69.404	71.393	47.216
Histone H2A OS=Plasmodium falciparum (isolate 3D7) GN=PFF0860c PE=3 SV=1	C6KT18_PLAF7 (+1)	14 kDa	84.057	73.188	78.801	93.949	89.975	122.51
Histone H2A OS=Plasmodium falciparum (isolate 3D7) GN=PFC0920w PE=3 SV=1	O97320_PLAF7	16 kDa	63.454	70.827	57.787	59.247	58.679	67.634
Peptidyl-prolyl cis-trans isomerase OS=Plasmodium falciparum PE=1 SV=1	Q25756_PLAFA (+1)	19 kDa	48.621	72.007	67.243	54.169	63.569	68.91
RhopH2 OS=Plasmodium falciparum GN=rhoph2 PE=2 SV=1	B0M0V9_PLAFA (+1)	163 kDa	60.982	57.842	44.128	38.087	63.569	21.694
Endoplasmic reticulum-resident calcium binding protein OS=Plasmodium falciparum (isolate 3D7) GN=ERC PE=4 SV=1	Q8IIR7_PLAF7	39 kDa	51.093	35.413	35.723	50.783	45.966	38.283
Karyopherin beta OS=Plasmodium falciparum PE=4 SV=1	Q7KAU3_PLAFA (+1)	127 kDa	52.741	48.398	55.686	60.094	43.032	54.873
Phosphoglycerate mutase, putative OS=Plasmodium falciparum (isolate 3D7) GN=PF11_0208 PE=1 SV=1	Q8IIG6_PLAF7	29 kDa	46.149	44.857	39.926	46.551	51.833	61.253
DNA/RNA-binding protein Alba, putative OS=Plasmodium falciparum (isolate 3D7) GN=PF08_0074 PE=4 SV=1	Q8IAX8_PLAF7	27 kDa	56.038	43.677	53.584	43.166	48.9	47.216
6-phosphofructokinase, putative OS=Plasmodium falciparum (isolate 3D7) GN=PFI0755c PE=4 SV=1	Q8I2Z8_PLAF7	159 kDa	50.269	41.316	55.686	58.401	49.877	40.836
Myo-inositol 1-phosphate synthase, putative OS=Plasmodium falciparum (isolate 3D7) GN=PFE0585c PE=4 SV=1	Q8I3Y8_PLAF7	69 kDa	46.973	35.413	60.939	46.551	63.569	57.425
Exp-2 protein OS=Plasmodium falciparum GN=Exp-2 PE=4 SV=1	O61141_PLAFA (+1)	33 kDa	59.334	49.579	53.584	51.63	50.855	57.425
Histone H3 OS=Plasmodium falciparum PE=2 SV=1	Q27719_PLAFA	15 kDa	21.426	25.97	22.064	20.313	42.054	21.694
RhopH3 OS=Plasmodium falciparum (isolate 3D7) GN=PFI0265c PE=4 SV=1	Q8I395_PLAF7	105 kDa	42.028	47.218	25.216	49.937	48.9	38.283
Falcilysin OS=Plasmodium falciparum (isolate 3D7) GN=flN PE=1 SV=1	Q76NL8_PLAF7	139 kDa	38.732	38.955	38.875	47.398	43.032	26.798
Aspartic acid-rich protein OS=Plasmodium falciparum GN=ARP PE=2 SV=1	Q8I9F4_PLAFA	32 kDa	55.214	36.594	48.331	54.169	35.208	38.283
Heat shock protein hsp70 homologue OS=Plasmodium falciparum (isolate 3D7) GN=PF11_0351 PE=3 SV=1	Q8II24_PLAF7	73 kDa	38.732	38.955	43.078	49.091	35.208	54.873
Glucose-6-phosphate isomerase OS=Plasmodium falciparum (isolate 3D7) GN=PF14_0341 PE=1 SV=1	Q8ILA4_PLAF7	67 kDa	32.963	35.413	37.824	42.319	32.274	42.112
Histone H2B OS=Plasmodium falciparum (isolate 3D7) GN=PF07_0054 PE=3 SV=1	Q8IBV7_PLAF7	14 kDa	37.908	54.301	27.318	24.545	44.01	28.074
M17 leucyl aminopeptidase OS=Plasmodium falciparum (isolate 3D7) GN=LAP PE=1 SV=1	Q8IL11_PLAF7	68 kDa	29.667	46.038	40.976	40.627	42.054	40.836
4-methyl-5(B-hydroxyethyl)-thiazol monophosphate biosynthesis enzyme OS=Plasmodium falciparum (isolate 3D7) GN=PFF1335c PE=4 SV=1	C6KTB1_PLAF7	20 kDa	37.908	55.481	43.078	43.166	44.988	44.664
Peptidase, putative OS=Plasmodium falciparum (isolate 3D7) GN=PF14_0517 PE=3 SV=1	Q8IKT5_PLAF7	89 kDa	50.269	37.774	29.419	42.319	31.296	26.798
Putative uncharacterized protein OS=Plasmodium falciparum (isolate 3D7) GN=MAL8P1.95 PE=4 SV=1	C0H4U4_PLAF7	36 kDa	40.38	38.955	49.382	36.395	37.164	44.664
Elongation factor 1-gamma, putative OS=Plasmodium falciparum (isolate 3D7) GN=PF13_0214 PE=4 SV=2	Q8IDV0_PLAF7	48 kDa	37.084	24.789	24.166	44.859	23.472	37.007
Pyridoxine/pyridoxal 5-phosphate biosynthesis enzyme OS=Plasmodium falciparum (isolate 3D7) GN=PFF1025c PE=4 SV=1	C6KT50_PLAF7	33 kDa	29.667	33.053	27.318	38.087	32.274	40.836
Uncharacterized protein OS=Plasmodium falciparum (isolate 3D7) GN=MAL13P1.237 PE=4 SV=1	Q8IDM3_PLAF7	42 kDa	30.491	15.346	27.318	47.398	30.318	38.283
QF122 antigen OS=Plasmodium falciparum (isolate 3D7) GN=PF10_0115 PE=4 SV=1	Q8IJS7_PLAF7	132 kDa	32.963	20.068	37.824	36.395	22.494	19.142
Histone H3 OS=Plasmodium falciparum PE=3 SV=1	Q86QI3_PLAFA	15 kDa	36.26	50.759	34.672	29.624	65.525	30.627
Rhoptry-associated protein 1 OS=Plasmodium falciparum PE=4 SV=1	D7NSU0_PLAFA	90 kDa	46.973	31.872	32.571	23.699	28.362	19.142
Heat shock protein 60 OS=Plasmodium falciparum (isolate 3D7) GN=PF10_0153 PE=3 SV=1	Q8IJN9_PLAF7	63 kDa	27.195	40.135	47.28	27.931	35.208	28.074
RhopH1/Clag3.1 OS=Plasmodium falciparum GN=rhoph1/clag3.1 PE=2 SV=1	Q4AE85_PLAFA	169 kDa	38.732	23.609	15.76	25.392	28.362	21.694
Acidic leucine-rich nuclear phosphoprotein 32-related protein OS=Plasmodium falciparum (isolate 3D7) GN=PF14_0257 PE=3 SV=1	AN32_PLAF7	33 kDa	29.667	37.774	25.216	27.084	38.142	38.283
Helicase 45 OS=Plasmodium falciparum (isolate 3D7) GN=H45 PE=3 SV=1	Q8IKF0_PLAF7	45 kDa	31.315	29.511	27.318	39.78	27.384	38.283
Plasmepsin IV OS=Plasmodium falciparum (isolate 3D7) GN=PF14_0075 PE=1 SV=1	Q8IM16_PLAF7	51 kDa	33.787	28.331	28.368	36.395	24.45	42.112
Polyubiquitin OS=Plasmodium falciparum (isolate 3D7) GN=pUB PE=4 SV=1	Q7KQK2_PLAF7 (+1)	43 kDa	15.658	21.248	22.064	19.467	31.296	25.522
Adenosylhomocysteinase OS=Plasmodium falciparum (isolate 3D7) GN=PFE1050w PE=1 SV=2	SAHH_PLAF7	54 kDa	26.371	24.789	28.368	23.699	25.428	29.351
Eukaryotic initiation factor 5a, putative OS=Plasmodium falciparum (isolate 3D7) GN=PFL0210c PE=4 SV=1	Q8I603_PLAF7 (+1)	18 kDa	33.787	36.594	39.926	28.777	33.252	30.627
DNA/RNA-binding protein, putative OS=Plasmodium falciparum (isolate 3D7) GN=PF10_0063 PE=4 SV=1	Q8IJX8_PLAF7	12 kDa	26.371	28.331	32.571	26.238	24.45	16.589
Mature parasite-infected erythrocyte surface antigen (MESA) or PfEMP2 OS=Plasmodium falciparum (isolate 3D7) GN=MESA PE=4 SV=1	Q8I492_PLAF7	168 kDa	22.25	11.804	12.608	23.699	14.67	22.97
Hexokinase OS=Plasmodium falciparum (isolate 3D7) GN=PFF1155w PE=3 SV=1	C6KT76_PLAF7	55 kDa	23.898	23.609	33.622	28.777	25.428	37.007
DEAD box helicase, UAP56 OS=Plasmodium falciparum (isolate 3D7) GN=UAP56 PE=4 SV=1	Q9TY94_PLAF7	52 kDa	22.25	14.165	33.622	30.47	21.516	31.903
Polyadenylate-binding protein OS=Plasmodium falciparum PE=2 SV=1	A1EAA0_PLAFA (+1)	97 kDa	18.954	22.429	25.216	22.006	29.34	25.522
Proliferating cell nuclear antigen OS=Plasmodium falciparum (isolate 3D7) GN=PCNA PE=3 SV=1	PCNA_PLAF7 (+1)	31 kDa	20.602	12.985	24.166	36.395	28.362	28.074
Putative uncharacterized protein OS=Plasmodium falciparum (isolate 3D7) GN=PFI1270w PE=4 SV=1	Q8I2Q0_PLAF7	25 kDa	23.074	28.331	38.875	22.006	26.406	20.418
STI1-like protein OS=Plasmodium falciparum (isolate 3D7) GN=PF14_0324 PE=4 SV=1	STI1L_PLAF7	66 kDa	29.667	22.429	36.774	22.006	33.252	25.522
Merozoite capping protein 1 OS=Plasmodium falciparum (isolate 3D7) GN=PF10_0268 PE=4 SV=1	Q8IJD0_PLAF7	44 kDa	21.426	20.068	10.507	33.856	27.384	8.9328
V-type proton ATPase catalytic subunit A OS=Plasmodium falciparum (isolate 3D7) GN=vapA PE=3 SV=1	VATA_PLAF7 (+1)	69 kDa	23.898	17.707	29.419	29.624	19.56	17.866
Alpha tubulin OS=Plasmodium falciparum (isolate 3D7) GN=PFI0180w PE=3 SV=1	Q6ZLZ9_PLAF7 (+1)	50 kDa	22.25	30.692	26.267	36.395	25.428	16.589
Malaria protein EXP-1 OS=Plasmodium falciparum GN=EXP-1 PE=2 SV=2	EXP1_PLAFA	17 kDa	29.667	14.165	12.608	34.702	15.648	28.074
Thioredoxin OS=Plasmodium falciparum GN=trx PE=3 SV=1	Q9NFK9_PLAFA (+1)	12 kDa	28.019	20.068	30.47	31.316	29.34	19.142
Putative uncharacterized protein OS=Plasmodium falciparum (isolate 3D7) GN=PFD0090c PE=4 SV=1	Q8I206_PLAF7	50 kDa	18.954	20.068	22.064	14.389	15.648	29.351
Nucleosome assembly protein 1, putative OS=Plasmodium falciparum (isolate 3D7) GN=PFL0185c PE=1 SV=2	Q8I608_PLAF7	40 kDa	26.371	28.331	16.811	26.238	18.582	34.455
T-complex protein beta subunit, putative OS=Plasmodium falciparum (isolate 3D7) GN=PFC0285c PE=3 SV=3	O97247_PLAF7	59 kDa	22.25	22.429	28.368	20.313	33.252	22.97
Peptidyl-prolyl cis-trans isomerase OS=Plasmodium falciparum GN=CyP gene PE=2 SV=1	Q27745_PLAFA (+1)	22 kDa	28.019	28.331	21.013	23.699	32.274	10.209
Putative uncharacterized protein OS=Plasmodium falciparum (isolate 3D7) GN=PFI1780w PE=4 SV=1	Q8I2F2_PLAF7	46 kDa	25.547	24.789	26.267	18.621	14.67	22.97
HAP protein OS=Plasmodium falciparum (isolate 3D7) GN=PF14_0078 PE=1 SV=1	Q8IM15_PLAF7	52 kDa	26.371	24.789	16.811	24.545	21.516	22.97
Serine hydroxymethyltransferase OS=Plasmodium falciparum (isolate 3D7) GN=PFL1720w PE=3 SV=1	Q8I566_PLAF7 (+1)	50 kDa	21.426	18.887	24.166	25.392	19.56	17.866
Thioredoxin peroxidase 1 OS=Plasmodium falciparum (isolate 3D7) GN=TPx1 PE=4 SV=1	Q8IL80_PLAF7 (+1)	22 kDa	18.954	18.887	22.064	18.621	15.648	17.866
40S ribosomal protein S3, putative OS=Plasmodium falciparum (isolate 3D7) GN=PF14_0627 PE=3 SV=1	Q8IKH8_PLAF7	25 kDa	14.009	18.887	27.318	17.774	22.494	15.313
ADP-ribosylation factor 1 OS=Plasmodium falciparum (isolate 3D7) GN=ARF1 PE=1 SV=1	ARF1_PLAF7 (+1)	21 kDa	23.074	22.429	24.166	18.621	16.626	21.694
Plasmepsin 2 (Fragment) OS=Plasmodium falciparum PE=3 SV=1	Q17SC2_PLAFA	51 kDa	27.195	20.068	26.267	25.392	21.516	22.97
Heat shock protein 70 (Hsp70), putative OS=Plasmodium falciparum (isolate 3D7) GN=MAL13P1.540 PE=3 SV=1	C0H5H0_PLAF7	108 kDa	28.019	12.985	17.861	23.699	18.582	19.142
Receptor for activated C kinase homolog, PfRACK OS=Plasmodium falciparum (isolate 3D7) GN=PfRACK PE=4 SV=1	Q8IBA0_PLAF7	36 kDa	18.13	12.985	21.013	28.777	20.538	26.798
60S ribosomal protein P0 OS=Plasmodium falciparum (isolate 3D7) GN=PF11_0313 PE=3 SV=1	Q8II61_PLAF7	35 kDa	21.426	23.609	21.013	21.16	24.45	19.142
Translationally-controlled tumor protein homolog OS=Plasmodium falciparum (isolate 3D7) GN=TCTP PE=1 SV=1	TCTP_PLAF7	20 kDa	15.658	14.165	11.557	9.3103	12.714	14.037
Haloacid dehalogenase-like hydrolase, putative OS=Plasmodium falciparum (isolate 3D7) GN=PF10_0325 PE=4 SV=1	Q8IJ74_PLAF7	33 kDa	18.954	12.985	25.216	20.313	16.626	24.246
Rhoptry neck protein 3, putative OS=Plasmodium falciparum (isolate 3D7) GN=PFL2505c PE=4 SV=1	Q8I4R5_PLAF7	263 kDa	21.426	18.887	12.608	16.081	12.714	14.037
T-complex protein 1 subunit delta OS=Plasmodium falciparum (isolate 3D7) GN=MAL13P1.283 PE=3 SV=1	C0H5I7_PLAF7	58 kDa	20.602	10.624	25.216	20.313	17.604	22.97
Methionine-tRNA ligase, putative OS=Plasmodium falciparum (isolate 3D7) GN=PF10_0340 PE=4 SV=1	Q8IJ60_PLAF7	104 kDa	23.898	12.985	16.811	20.313	13.692	19.142
Ethanolamine kinase, putative OS=Plasmodium falciparum (isolate 3D7) GN=PF11_0257 PE=4 SV=1	Q8IIB7_PLAF7	50 kDa	13.185	15.346	16.811	22.006	16.626	24.246
RNA binding protein, putative OS=Plasmodium falciparum (isolate 3D7) GN=PF10_0068 PE=4 SV=1	Q8IJX3_PLAF7	30 kDa	13.185	23.609	24.166	22.006	16.626	24.246
Ribosomal P2 phosphoprotein OS=Plasmodium falciparum GN=P2 PE=4 SV=1	Q548Y1_PLAFA (+1)	12 kDa	11.537	18.887	26.267	23.699	18.582	21.694
Lysine--tRNA ligase OS=Plasmodium falciparum (isolate 3D7) GN=PF13_0262 PE=3 SV=1	Q8IDJ8_PLAF7	68 kDa	15.658	9.4436	15.76	18.621	17.604	21.694
T-complex protein 1, gamma subunit, putative OS=Plasmodium falciparum (isolate 3D7) GN=PFL1425w PE=3 SV=1	Q8I5C4_PLAF7	61 kDa	21.426	15.346	15.76	16.081	15.648	21.694
Uncharacterized protein OS=Plasmodium falciparum (isolate 3D7) GN=MAL13P1.308 PE=4 SV=1	C0H5J9_PLAF7	289 kDa	19.778	10.624	12.608	26.238	12.714	14.037
CAMP-dependent protein kinase regulatory subunit, putative OS=Plasmodium falciparum (isolate 3D7) GN=PKAr PE=4 SV=1	Q7KQK0_PLAF7 (+1)	51 kDa	9.0649	15.346	26.267	23.699	13.692	19.142
Ribonucleotide reductase small subunit OS=Plasmodium falciparum (isolate 3D7) GN=PF14_0053 PE=4 SV=1	Q8IM38_PLAF7	41 kDa	15.658	17.707	19.963	14.389	24.45	15.313
Cofilin/actin-depolymerizing factor homolog 1 OS=Plasmodium falciparum (isolate 3D7) GN=PFE0165w PE=1 SV=1	CADF1_PLAF7 (+1)	14 kDa	17.306	16.526	18.912	23.699	21.516	17.866
Vacuolar ATP synthase subunit b OS=Plasmodium falciparum (isolate 3D7) GN=PFD0305c PE=3 SV=1	Q6ZMA8_PLAF7 (+1)	56 kDa	22.25	17.707	9.4561	11.849	9.7799	17.866
Nucleic acid binding protein, putative OS=Plasmodium falciparum (isolate 3D7) GN=MAL13P1.233 PE=4 SV=1	Q8IDN4_PLAF7	25 kDa	14.009	10.624	12.608	13.542	14.67	7.6567
Putative uncharacterized protein OS=Plasmodium falciparum (isolate 3D7) GN=PF14_0329 PE=4 SV=1	Q8ILB6_PLAF7	29 kDa	16.482	15.346	15.76	9.3103	23.472	10.209
HSP40, subfamily A, putative OS=Plasmodium falciparum (isolate 3D7) GN=PF14_0359 PE=4 SV=1	Q8IL88_PLAF7	48 kDa	16.482	8.2631	18.912	22.852	11.736	21.694
Nucleoside diphosphate kinase b, putative OS=Plasmodium falciparum (isolate 3D7) GN=PF13_0349 PE=1 SV=1	Q8ID43_PLAF7	17 kDa	18.13	10.624	8.4054	15.235	15.648	15.313
Early transcribed membrane protein 10.2 (Fragment) OS=Plasmodium falciparum PE=4 SV=1	C5HWR7_PLAFA (+1)	36 kDa	18.954	4.7218	2.1013	12.696	11.736	16.589
Protein phosphatase 2C OS=Plasmodium falciparum (isolate 3D7) GN=PF11_0396 PE=3 SV=2	Q8IHY0_PLAF7	105 kDa	11.537	16.526	18.912	7.6175	17.604	10.209
Proteasome subunit alpha type OS=Plasmodium falciparum (isolate 3D7) GN=PF07_0112 PE=3 SV=1	Q8IBI3_PLAF7	28 kDa	13.185	15.346	13.659	8.4639	16.626	11.485
T-complex protein 1 subunit alpha OS=Plasmodium falciparum (isolate 3D7) GN=PF11_0331 PE=3 SV=1	Q8II43_PLAF7	60 kDa	14.009	24.789	11.557	19.467	15.648	15.313
Thioredoxin-related protein, putative OS=Plasmodium falciparum (isolate 3D7) GN=PF13_0272 PE=4 SV=1	Q8IDH5_PLAF7	24 kDa	17.306	9.4436	21.013	14.389	9.7799	10.209
Casein kinase II, alpha subunit OS=Plasmodium falciparum (isolate 3D7) GN=CK2alpha PE=4 SV=1	Q8IIR9_PLAF7	40 kDa	11.537	14.165	13.659	13.542	16.626	11.485
Conserved GTP-binding protein, putative OS=Plasmodium falciparum (isolate 3D7) GN=MAL7P1.122 PE=4 SV=1	Q8IBM9_PLAF7	45 kDa	12.361	20.068	18.912	11.003	16.626	14.037
Adenylate kinase 2 OS=Plasmodium falciparum PE=1 SV=1	Q7Z0H0_PLAFA	28 kDa	14.009	9.4436	12.608	14.389	17.604	11.485
Macrophage migration inhibitory factor homologue OS=Plasmodium falciparum (isolate 3D7) GN=MIF PE=1 SV=1	Q8I5C5_PLAF7	13 kDa	12.361	17.707	23.115	12.696	11.736	16.589
Isoleucine-tRNA ligase, putative OS=Plasmodium falciparum (isolate 3D7) GN=PF13_0179 PE=3 SV=1	Q8IDZ9_PLAF7	151 kDa	14.834	5.9022	14.709	13.542	13.692	11.485
40S ribosomal protein S2, putative OS=Plasmodium falciparum (isolate 3D7) GN=PF14_0448 PE=3 SV=1	Q8IL02_PLAF7	30 kDa	16.482	10.624	12.608	14.389	11.736	11.485
Conserved protein OS=Plasmodium falciparum (isolate 3D7) GN=PF11_0055 PE=4 SV=1	Q8IIV8_PLAF7	49 kDa	18.13	21.248	6.304	11.849	15.648	7.6567
Proliferation-associated protein 2g4, putative OS=Plasmodium falciparum (isolate 3D7) GN=PF14_0261 PE=4 SV=1	Q8ILI2_PLAF7	43 kDa	11.537	4.7218	16.811	14.389	12.714	8.9328
Putative uncharacterized protein OS=Plasmodium falciparum (isolate 3D7) GN=PFD0080c PE=4 SV=1	Q8I207_PLAF7	60 kDa	10.713	8.2631	16.811	22.006	3.912	8.9328
Ubiquitin-activating enzyme E1, putative OS=Plasmodium falciparum (isolate 3D7) GN=PFL1245w PE=4 SV=1	Q8I5F9_PLAF7	132 kDa	9.0649	7.0827	8.4054	19.467	4.89	19.142
Putative uncharacterized protein OS=Plasmodium falciparum (isolate 3D7) GN=PFE1600w PE=4 SV=1	Q8I3F1_PLAF7	60 kDa	8.2408	11.804	15.76	11.003	9.7799	14.037
Acyl-CoA synthetase, PfACS10 OS=Plasmodium falciparum (isolate 3D7) GN=PfACS10 PE=4 SV=1	Q8I3L4_PLAF7	77 kDa	9.0649	4.7218	10.507	11.849	4.89	15.313
60S ribosomal protein L4, putative OS=Plasmodium falciparum (isolate 3D7) GN=PFE0350c PE=4 SV=1	Q8I431_PLAF7	46 kDa	12.361	16.526	18.912	11.849	4.89	14.037
Asparagine-tRNA ligase, putative OS=Plasmodium falciparum (isolate 3D7) GN=PFB0525w PE=3 SV=1	O96198_PLAF7	71 kDa	8.2408	2.3609	12.608	7.6175	11.736	10.209
RabGDI protein OS=Plasmodium falciparum GN=rabGDI PE=2 SV=1	Q26001_PLAFA (+1)	52 kDa	12.361	11.804	16.811	11.003	14.67	8.9328
40S ribosomal protein S19, putative OS=Plasmodium falciparum (isolate 3D7) GN=PFD1055w PE=4 SV=1	Q8IFP2_PLAF7	20 kDa	13.185	10.624	13.659	10.157	9.7799	24.246
Proteasome subunit alpha type 2, putative OS=Plasmodium falciparum (isolate 3D7) GN=PFF0420c PE=4 SV=1	C6KST3_PLAF7	27 kDa	6.5927	12.985	14.709	11.849	12.714	6.3806
Importin subunit alpha OS=Plasmodium falciparum PE=3 SV=1	Q7KAV0_PLAFA (+1)	61 kDa	13.185	7.0827	16.811	11.849	7.8239	17.866
Nascent polypeptide associated complex alpha chain, putative OS=Plasmodium falciparum (isolate 3D7) GN=PFF1050w PE=4 SV=1	C6KT55_PLAF7	21 kDa	9.0649	14.165	11.557	17.774	0	12.761
Histone binding protein, putative OS=Plasmodium falciparum (isolate 3D7) GN=PFL0280c PE=4 SV=1	Q8I5Y9_PLAF7	39 kDa	11.537	4.7218	9.4561	9.3103	12.714	5.1044
Ubiquitin domain containing protein OS=Plasmodium falciparum (isolate 3D7) GN=PF11_0142 PE=4 SV=1	Q8IIM8_PLAF7	43 kDa	6.5927	7.0827	23.115	16.081	3.912	16.589
40S ribosomal protein S6, putative OS=Plasmodium falciparum (isolate 3D7) GN=PF13_0228 PE=4 SV=1	Q8IDR9_PLAF7	35 kDa	9.0649	10.624	13.659	14.389	10.758	6.3806
Profilin OS=Plasmodium falciparum (isolate 3D7) GN=Pfn PE=3 SV=1	PROF_PLAF7	19 kDa	8.2408	11.804	13.659	11.849	18.582	14.037
Transketolase OS=Plasmodium falciparum (isolate 3D7) GN=PfTK PE=4 SV=1	C6KSV3_PLAF7	76 kDa	9.889	10.624	16.811	12.696	8.8019	8.9328
Chaperonin CPN60, mitochondrial OS=Plasmodium falciparum (isolate FCR-3 / Gambia) PE=3 SV=1	CH60_PLAFG	79 kDa	9.889	7.0827	14.709	9.3103	6.8459	10.209
T-complex protein 1 epsilon subunit, putative OS=Plasmodium falciparum (isolate 3D7) GN=PFC0900w PE=3 SV=1	O97282_PLAF7	59 kDa	8.2408	10.624	15.76	8.4639	3.912	15.313
Threonine--tRNA ligase, putative OS=Plasmodium falciparum (isolate 3D7) GN=PF11_0270 PE=3 SV=1	Q8IIA4_PLAF7	120 kDa	5.7686	2.3609	10.507	15.235	7.8239	8.9328
Glutamate--tRNA ligase, putative OS=Plasmodium falciparum (isolate 3D7) GN=PF13_0257 PE=3 SV=1	Q8IDK7_PLAF7	101 kDa	13.185	10.624	7.3547	7.6175	11.736	5.1044
High mobility group protein OS=Plasmodium falciparum (isolate 3D7) GN=PfHMGB2 PE=4 SV=1	Q8IB14_PLAF7	12 kDa	4.9445	22.429	6.304	0	19.56	0
Pre-mRNA splicing factor, putative OS=Plasmodium falciparum (isolate 3D7) GN=PFD0265w PE=4 SV=1	Q8I1X5_PLAF7	366 kDa	0	10.624	4.2027	2.5392	0	0
Proteosome subunit alpha type 1, putative OS=Plasmodium falciparum (isolate 3D7) GN=PF14_0716 PE=4 SV=1	Q8IK90_PLAF7	29 kDa	12.361	12.985	10.507	11.003	14.67	11.485
Nuclear transport factor 2, putative OS=Plasmodium falciparum (isolate 3D7) GN=PF14_0122 PE=4 SV=2	Q8ILX1_PLAF7	14 kDa	11.537	10.624	9.4561	14.389	14.67	11.485
26S proteasome regulatory subunit 7, putative OS=Plasmodium falciparum (isolate 3D7) GN=PF13_0063 PE=3 SV=2	Q8IEK3_PLAF7	47 kDa	8.2408	4.7218	10.507	6.7711	0	5.1044
Antigen 332, DBL-like protein OS=Plasmodium falciparum (isolate 3D7) GN=PF11_0506 PE=4 SV=2	Q8IHN4_PLAF7	689 kDa	12.361	0	0	11.849	0	15.313
Phosphoribosylpyrophosphate synthetase OS=Plasmodium falciparum (isolate 3D7) GN=PF13_0143 PE=3 SV=1	Q8IE67_PLAF7	49 kDa	9.0649	9.4436	21.013	5.9247	4.89	8.9328
Early transcribed membrane protein 5, ETRAMP5 OS=Plasmodium falciparum (isolate 3D7) GN=ETRAMP5 PE=4 SV=1	Q8I3F3_PLAF7	19 kDa	10.713	10.624	12.608	15.235	9.7799	14.037
Eukaryotic translation initiation factor 3 37.28 kDa subunit, putative OS=Plasmodium falciparum (isolate 3D7) GN=MAL7P1.81 PE=4 SV=1	Q8IBT2_PLAF7	37 kDa	12.361	7.0827	8.4054	12.696	4.89	8.9328
Ribonucleoside-diphosphate reductase OS=Plasmodium falciparum (isolate 3D7) GN=PF14_0352 PE=3 SV=1	Q8IL94_PLAF7	97 kDa	5.7686	5.9022	6.304	5.9247	7.8239	3.8283
40S ribosomal protein S8 OS=Plasmodium falciparum (isolate 3D7) GN=PF14_0083 PE=3 SV=1	Q8IM10_PLAF7	25 kDa	9.0649	4.7218	12.608	12.696	9.7799	14.037
Small ubiquitin-related modifier, putative OS=Plasmodium falciparum (isolate 3D7) GN=PfSUMO PE=4 SV=1	Q8I444_PLAF7	11 kDa	12.361	12.985	15.76	10.157	12.714	11.485
Putative uncharacterized protein OS=Plasmodium falciparum (isolate 3D7) GN=PF14_0546 PE=4 SV=1	Q8IKQ7_PLAF7	76 kDa	8.2408	5.9022	12.608	12.696	6.8459	11.485
60S ribosomal protein L7, putative OS=Plasmodium falciparum (isolate 3D7) GN=PFC0300c PE=4 SV=2	O97250_PLAF7	31 kDa	7.4168	5.9022	9.4561	5.9247	9.7799	11.485
Conserved Plasmodium protein OS=Plasmodium falciparum (isolate 3D7) GN=PF11_0302 PE=4 SV=1	Q8II72_PLAF7	52 kDa	10.713	9.4436	9.4561	7.6175	7.8239	14.037
Translation elongation factor 1 beta OS=Plasmodium falciparum GN=EF-1b PE=2 SV=1	Q9NI00_PLAFA	32 kDa	8.2408	5.9022	3.152	11.003	6.8459	12.761
Insulinase, putative OS=Plasmodium falciparum (isolate 3D7) GN=PF11_0189 PE=3 SV=1	Q8III5_PLAF7	174 kDa	9.0649	3.5413	8.4054	10.157	9.7799	8.9328
1-cys peroxiredoxin OS=Plasmodium falciparum (isolate 3D7) GN=1-cyspxn PE=4 SV=1	Q8IAM2_PLAF7 (+1)	25 kDa	7.4168	4.7218	7.3547	11.003	5.8679	5.1044
26S proteasome regulatory subunit, putative OS=Plasmodium falciparum (isolate 3D7) GN=PF13_0033 PE=3 SV=1	Q8IEQ1_PLAF7	45 kDa	11.537	7.0827	12.608	11.849	7.8239	10.209
Eukaryotic translation initiation factor 3 subunit 7, putative OS=Plasmodium falciparum (isolate 3D7) GN=PF10_0077 PE=4 SV=1	Q8IJW4_PLAF7	63 kDa	9.0649	7.0827	10.507	6.7711	10.758	10.209
RNA binding protein, putative OS=Plasmodium falciparum (isolate 3D7) GN=PF13_0315 PE=4 SV=1	Q8IDB7_PLAF7	57 kDa	10.713	5.9022	15.76	4.2319	5.8679	6.3806
Adenylosuccinate synthetase OS=Plasmodium falciparum (isolate 3D7) GN=Adss PE=3 SV=1	PURA_PLAF7 (+1)	50 kDa	4.9445	4.7218	9.4561	11.849	11.736	11.485
Ran binding protein 1, putative OS=Plasmodium falciparum (isolate 3D7) GN=PFD0950w PE=4 SV=1	Q76NN6_PLAF7 (+1)	33 kDa	7.4168	9.4436	8.4054	6.7711	10.758	6.3806
60S ribosomal protein L12, putative OS=Plasmodium falciparum (isolate 3D7) GN=PFE0850c PE=3 SV=2	Q8I3T8_PLAF7	18 kDa	9.0649	11.804	12.608	7.6175	11.736	12.761
Plasmepsin-1 OS=Plasmodium falciparum PE=1 SV=2	PLM1_PLAFA (+1)	51 kDa	16.482	14.165	16.811	11.003	15.648	12.761
Ribonucleotide reductase small subunit, putative OS=Plasmodium falciparum (isolate 3D7) GN=PF10_0154 PE=4 SV=2	Q8IJN8_PLAF7	40 kDa	11.537	8.2631	6.304	5.0783	5.8679	5.1044
Inosine-5'-monophosphate dehydrogenase OS=Plasmodium falciparum PE=2 SV=1	O96387_PLAFA (+1)	56 kDa	4.9445	8.2631	6.304	6.7711	4.89	3.8283
Putative uncharacterized protein OS=Plasmodium falciparum (isolate 3D7) GN=PFD1170c PE=4 SV=1	Q8IFM0_PLAF7	36 kDa	5.7686	5.9022	6.304	4.2319	6.8459	11.485
7,8-dihydro-6-hydroxymethylpterin pyrophosphokinase-dihydropteroate synthase OS=Plasmodium falciparum GN=PPPK-DHPS PE=4 SV=1	Q25704_PLAFA	83 kDa	9.0649	7.0827	10.507	2.5392	0	6.3806
60S ribosomal protein L5, putative OS=Plasmodium falciparum (isolate 3D7) GN=PF14_0230 PE=3 SV=1	Q8ILL3_PLAF7	34 kDa	4.9445	3.5413	11.557	11.003	8.8019	6.3806
Small heat shock protein, putative OS=Plasmodium falciparum (isolate 3D7) GN=PF13_0021 PE=3 SV=1	Q8IES0_PLAF7	25 kDa	9.889	3.5413	8.4054	6.7711	5.8679	5.1044
Glutaredoxin OS=Plasmodium falciparum GN=fulmal4 PE=4 SV=1	Q7KXR4_PLAFA (+1)	12 kDa	8.2408	10.624	0	6.7711	0	0
Proteasome subunit alpha type OS=Plasmodium falciparum (isolate 3D7) GN=MAL13P1.270 PE=3 SV=1	Q8IDG2_PLAF7	27 kDa	5.7686	9.4436	5.2534	9.3103	15.648	7.6567
T-complex protein 1 subunit eta OS=Plasmodium falciparum (isolate 3D7) GN=MAL3P3.6 PE=3 SV=1	TCPH_PLAF7	60 kDa	9.889	7.0827	8.4054	6.7711	7.8239	16.589
60S ribosomal protein L3, putative OS=Plasmodium falciparum (isolate 3D7) GN=PF10_0272 PE=3 SV=1	Q8IJC6_PLAF7	44 kDa	4.9445	0	9.4561	0	0	8.9328
Beta3 proteasome subunit, putative OS=Plasmodium falciparum (isolate 3D7) GN=PFA_0400c PE=4 SV=1	Q8I261_PLAF7	23 kDa	6.5927	5.9022	10.507	9.3103	8.8019	0
Hsp70-x OS=Plasmodium falciparum (isolate 3D7) PE=2 SV=1	K7NTP5_PLAF7	75 kDa	65.103	92.075	73.547	66.865	59.657	66.358
Chromatin assembly factor 1 protein WD40 domain, putative OS=Plasmodium falciparum (isolate 3D7) GN=PFA_0520c PE=4 SV=1	Q8I238_PLAF7	51 kDa	7.4168	9.4436	6.304	8.4639	7.8239	6.3806
Putative uncharacterized protein OS=Plasmodium falciparum (isolate 3D7) GN=PFF1295w PE=4 SV=1	C6KTA3_PLAF7	44 kDa	4.9445	3.5413	10.507	5.0783	8.8019	8.9328
Calcyclin binding protein, putative OS=Plasmodium falciparum (isolate 3D7) GN=PFL1845c PE=4 SV=2	Q8I542_PLAF7	27 kDa	4.9445	5.9022	12.608	4.2319	13.692	11.485
Cysteine-rich surface protein (Fragment) OS=Plasmodium falciparum PE=4 SV=1	C5HXB3_PLAFA	91 kDa	9.889	8.2631	7.3547	5.9247	7.8239	5.1044
p23 co-chaperone, putative OS=Plasmodium falciparum (isolate 3D7) GN=SBA1 PE=4 SV=2	Q8IKU1_PLAF7	30 kDa	15.658	9.4436	5.2534	6.7711	5.8679	3.8283
Glutamate dehydrogenase, putative OS=Plasmodium falciparum (isolate 3D7) GN=PF08_0132 PE=4 SV=1	Q8IAM0_PLAF7	160 kDa	4.1204	0	0	5.0783	7.8239	3.8283
Putative uncharacterized protein OS=Plasmodium falciparum (isolate 3D7) GN=PFF0220w PE=4 SV=1	C6KSP3_PLAF7	334 kDa	1.6482	0	5.2534	3.3856	4.89	2.5522
DNAJ protein, putative OS=Plasmodium falciparum (isolate 3D7) GN=PF14_0700 PE=4 SV=1	Q8IKA6_PLAF7	52 kDa	9.889	5.9022	12.608	7.6175	5.8679	7.6567
40S ribosomal protein SA OS=Plasmodium falciparum (isolate 3D7) GN=PF10_0264 PE=3 SV=1	RSSA_PLAF7	30 kDa	4.9445	9.4436	7.3547	9.3103	10.758	6.3806
Valine-tRNA ligase, putative OS=Plasmodium falciparum (isolate 3D7) GN=PF14_0589 PE=3 SV=1	Q8IKL5_PLAF7	128 kDa	7.4168	5.9022	7.3547	6.7711	3.912	2.5522
Glutathione S-transferase OS=Plasmodium falciparum (isolate 3D7) GN=GST PE=3 SV=1	GST_PLAF7 (+1)	25 kDa	5.7686	5.9022	10.507	11.003	4.89	8.9328
Eukaryotic translation initiation factor 3 subunit 10, putative OS=Plasmodium falciparum (isolate 3D7) GN=PFL0625c PE=4 SV=1	Q8I5S6_PLAF7	166 kDa	5.7686	0	0	3.3856	0	5.1044
Putative uncharacterized protein OS=Plasmodium falciparum (isolate 3D7) GN=MAL7P1.171 PE=4 SV=1	Q8IBF2_PLAF7	244 kDa	1.6482	0	2.1013	2.5392	0	5.1044
Multidrug resistance protein OS=Plasmodium falciparum (isolate 3D7) GN=PfMDR1 PE=3 SV=1	Q7K6A5_PLAF7	162 kDa	9.0649	3.5413	8.4054	9.3103	2.934	6.3806
Ubiquitin conjugating enzyme E2, putative OS=Plasmodium falciparum (isolate 3D7) GN=PFC0255c PE=1 SV=1	O97241_PLAF7	16 kDa	8.2408	0	8.4054	3.3856	12.714	0
Probable cathepsin C OS=Plasmodium falciparum (isolate 3D7) GN=PF11_0174 PE=1 SV=1	CATC_PLAF7	80 kDa	10.713	11.804	0	2.5392	15.648	0
ATPase OS=Plasmodium falciparum PE=3 SV=1	Q27721_PLAFA (+2)	122 kDa	4.1204	0	6.304	7.6175	0	7.6567
Eukaryotic translation initiation factor 2 gamma subunit, putative OS=Plasmodium falciparum (isolate 3D7) GN=PF14_0104 PE=4 SV=1	Q8ILY9_PLAF7	51 kDa	6.5927	7.0827	8.4054	9.3103	7.8239	6.3806
Eukaryotic translation initiation factor 3 subunit B OS=Plasmodium falciparum (isolate 3D7) GN=PFE0885w PE=3 SV=1	Q8I3T1_PLAF7	84 kDa	1.6482	3.5413	5.2534	6.7711	6.8459	3.8283
6-phosphogluconate dehydrogenase, decarboxylating OS=Plasmodium falciparum (isolate 3D7) GN=PF14_0520 PE=3 SV=1	Q8IKT2_PLAF7	53 kDa	4.1204	5.9022	11.557	8.4639	6.8459	14.037
26S proteasome subunit, putative OS=Plasmodium falciparum (isolate 3D7) GN=PF14_0632 PE=4 SV=1	Q8IKH3_PLAF7	133 kDa	6.5927	0	3.152	8.4639	2.934	10.209
Seryl-tRNA synthetase, putative OS=Plasmodium falciparum (isolate 3D7) GN=PF07_0073 PE=4 SV=1	Q8IBS3_PLAF7	62 kDa	8.2408	2.3609	4.2027	7.6175	6.8459	7.6567
Clathrin heavy chain, putative OS=Plasmodium falciparum (isolate 3D7) GN=PFL0930w PE=4 SV=1	Q8I5L6_PLAF7	233 kDa	5.7686	0	0	5.9247	1.956	8.9328
Proteasome subunit alpha type OS=Plasmodium falciparum (isolate 3D7) GN=PF13_0282 PE=3 SV=1	Q8IDG3_PLAF7	28 kDa	3.2963	3.5413	5.2534	6.7711	5.8679	6.3806
Prefoldin subunit 2, putative OS=Plasmodium falciparum (isolate 3D7) GN=PF14_0167 PE=4 SV=1	Q8ILS7_PLAF7	17 kDa	4.9445	4.7218	6.304	0	6.8459	8.9328
Leucyl tRNA synthase OS=Plasmodium falciparum (isolate 3D7) GN=PFF1095w PE=3 SV=1	C6KT64_PLAF7	170 kDa	6.5927	0	7.3547	6.7711	4.89	10.209
40S ribosomal protein S18, putative OS=Plasmodium falciparum (isolate 3D7) GN=PF11_0272 PE=3 SV=1	Q8IIA2_PLAF7	18 kDa	0	9.4436	10.507	5.9247	12.714	8.9328
Glycophorin-binding protein OS=Plasmodium falciparum (isolate FCR-3 / Gambia) GN=GBP PE=2 SV=2	GBP_PLAFG	90 kDa	4.1204	2.3609	7.3547	4.2319	0	7.6567
FK506-binding protein (FKBP)-type peptidyl-propyl isomerase OS=Plasmodium falciparum (isolate 3D7) GN=FKBP35 PE=1 SV=1	Q8I4V8_PLAF7	35 kDa	2.4723	0	5.2534	6.7711	8.8019	0
26S protease subunit regulatory subunit 6a, putative OS=Plasmodium falciparum (isolate 3D7) GN=PF11_0314 PE=3 SV=1	Q8II60_PLAF7	50 kDa	4.1204	4.7218	10.507	8.4639	4.89	6.3806
tRNA binding protein, putative OS=Plasmodium falciparum (isolate 3D7) GN=PF14_0401 PE=4 SV=1	Q8IL48_PLAF7	46 kDa	8.2408	2.3609	5.2534	6.7711	5.8679	5.1044
10 kd chaperonin OS=Plasmodium falciparum (isolate 3D7) GN=Cpn10 PE=3 SV=2	Q8I5Q3_PLAF7	11 kDa	4.9445	7.0827	5.2534	3.3856	5.8679	3.8283
Alanine--tRNA ligase, putative OS=Plasmodium falciparum (isolate 3D7) GN=PF13_0354 PE=3 SV=1	Q8ID31_PLAF7	165 kDa	6.5927	2.3609	2.1013	1.6928	5.8679	5.1044
Tat-binding protein homolog OS=Plasmodium falciparum (isolate 3D7) GN=PFL2345c PE=3 SV=1	Q8I4U5_PLAF7	50 kDa	9.0649	0	0	5.0783	3.912	0
Hsp70 interacting protein, putative OS=Plasmodium falciparum (isolate 3D7) GN=PFE1370w PE=4 SV=1	Q8I3J0_PLAF7	51 kDa	9.0649	5.9022	6.304	10.157	3.912	7.6567
26S proteasome AAA-ATPase subunit RPT3, putative OS=Plasmodium falciparum (isolate 3D7) GN=PFD0665c PE=3 SV=1	Q8I1V1_PLAF7	45 kDa	8.2408	3.5413	7.3547	9.3103	3.912	8.9328
Putative uncharacterized protein OS=Plasmodium falciparum (isolate 3D7) GN=PF14_0344 PE=4 SV=1	Q8ILA1_PLAF7	112 kDa	3.2963	8.2631	8.4054	9.3103	3.912	10.209
Proteasome 26S regulatory subunit, putative OS=Plasmodium falciparum (isolate 3D7) GN=PFB0260w PE=4 SV=3	O96153_PLAF7	108 kDa	8.2408	9.4436	3.152	7.6175	2.934	5.1044
GMP synthetase OS=Plasmodium falciparum (isolate 3D7) GN=PF10_0123 PE=1 SV=1	Q8IJR9_PLAF7	64 kDa	4.9445	10.624	6.304	8.4639	6.8459	10.209
Pyrroline carboxylate reductase OS=Plasmodium falciparum (isolate 3D7) GN=MAL13P1.284 PE=1 SV=1	Q8IDC6_PLAF7	28 kDa	9.889	2.3609	7.3547	7.6175	3.912	7.6567
Small GTP-binding protein sar1 OS=Plasmodium falciparum (isolate 3D7) GN=sar1 PE=3 SV=1	Q8I1S0_PLAF7 (+1)	22 kDa	11.537	4.7218	4.2027	5.0783	5.8679	11.485
Conserved Plasmodium membrane protein OS=Plasmodium falciparum (isolate 3D7) GN=PFL1825w PE=4 SV=1	Q8I546_PLAF7	24 kDa	4.9445	8.2631	4.2027	0	5.8679	0
Liver stage antigen 3 OS=Plasmodium falciparum GN=LSA-3 PE=4 SV=1	C7DU25_PLAFA (+1)	171 kDa	8.2408	0	0	7.6175	0	5.1044
Helicase, putative OS=Plasmodium falciparum (isolate 3D7) GN=PF14_0437 PE=3 SV=2	Q8IL13_PLAF7	60 kDa	4.9445	2.3609	3.152	7.6175	0	7.6567
Plastidic co-chaperonin OS=Plasmodium falciparum GN=Cpn20 PE=2 SV=1	Q50JA7_PLAFA (+1)	29 kDa	9.0649	11.804	6.304	9.3103	3.912	6.3806
Proteasome subunit alpha, putative OS=Plasmodium falciparum (isolate 3D7) GN=MAL8P1.128 PE=4 SV=2	Q8IAR3_PLAF7	30 kDa	0	7.0827	6.304	7.6175	5.8679	3.8283
Merozoite surface protein 1 OS=Plasmodium falciparum (isolate 3D7) GN=MSP1 PE=4 SV=1	Q8I0U8_PLAF7	196 kDa	131.03	151.1	0	103.26	161.37	104.64
Merozoite surface protein 9 (Fragment) OS=Plasmodium falciparum PE=4 SV=1	C5HEE5_PLAFA	83 kDa	4.9445	4.7218	9.4561	5.9247	4.89	2.5522
Proteasome subunit beta type OS=Plasmodium falciparum (isolate 3D7) GN=MAL8P1.142 PE=3 SV=1	Q7K6A9_PLAF7 (+1)	31 kDa	6.5927	5.9022	2.1013	6.7711	4.89	0
Dynamin-like protein OS=Plasmodium falciparum (isolate 3D7) GN=dyn1 PE=3 SV=1	Q8IHR4_PLAF7	96 kDa	5.7686	0	7.3547	4.2319	1.956	5.1044
High mobility group protein OS=Plasmodium falciparum PE=4 SV=1	Q25871_PLAFA (+2)	11 kDa	9.889	0	5.2534	5.0783	0	0
Proline--tRNA ligase OS=Plasmodium falciparum (isolate 3D7) GN=proRS PE=1 SV=1	SYP_PLAF7	87 kDa	2.4723	7.0827	4.2027	5.9247	5.8679	11.485
Rhoptry-associated protein 2 (Fragment) OS=Plasmodium falciparum GN=RAP2 PE=4 SV=1	B9VGG5_PLAFA (+3)	42 kDa	9.0649	8.2631	6.304	4.2319	6.8459	2.5522
Proteasome subunit beta type OS=Plasmodium falciparum (isolate 3D7) GN=PFE0915c PE=3 SV=1	C0H4E8_PLAF7	27 kDa	4.9445	3.5413	6.304	8.4639	5.8679	3.8283
PfRab7, GTPase OS=Plasmodium falciparum (isolate 3D7) GN=Rab7 PE=3 SV=1	C0H516_PLAF7 (+1)	24 kDa	4.9445	9.4436	7.3547	11.849	2.934	6.3806
Heat shock protein 101, putative OS=Plasmodium falciparum (isolate 3D7) GN=PF11_0175 PE=3 SV=1	Q8IIJ8_PLAF7	103 kDa	8.2408	0	4.2027	5.0783	2.934	2.5522
60S ribosomal protein P1, putative OS=Plasmodium falciparum (isolate 3D7) GN=PF11_0043 PE=4 SV=1	Q8IIX0_PLAF7	13 kDa	5.7686	5.9022	6.304	5.9247	5.8679	0
40S ribosomal protein S14, putative OS=Plasmodium falciparum (isolate 3D7) GN=PFE0810c PE=3 SV=1	Q8I3U6_PLAF7	16 kDa	10.713	7.0827	5.2534	5.9247	5.8679	3.8283
DNAJ protein, putative OS=Plasmodium falciparum (isolate 3D7) GN=RESA PE=4 SV=1	Q8I0U6_PLAF7	127 kDa	8.2408	5.9022	3.152	7.6175	2.934	5.1044
Acyl-coA synthetase, PfACS5 OS=Plasmodium falciparum (isolate 3D7) GN=PfACS5 PE=4 SV=1	Q8I6Z1_PLAF7	93 kDa	7.4168	2.3609	3.152	9.3103	4.89	5.1044
Protein disulfide isomerase OS=Plasmodium falciparum (isolate 3D7) GN=PDI-11 PE=4 SV=1	Q8II23_PLAF7	49 kDa	2.4723	0	2.1013	4.2319	2.934	6.3806
Proteasome component C8, putative OS=Plasmodium falciparum (isolate 3D7) GN=PFC0745c PE=4 SV=1	O77396_PLAF7	29 kDa	4.9445	3.5413	0	8.4639	8.8019	7.6567
Bifunctional dihydrofolate reductase-thymidylate synthase OS=Plasmodium falciparum GN=DHFR-TS PE=1 SV=1	D9N170_PLAFA	72 kDa	4.1204	5.9022	4.2027	11.849	0	3.8283
Eukaryotic translation initiation factor 3 subunit 8, putative OS=Plasmodium falciparum (isolate 3D7) GN=PFL0310c PE=4 SV=1	Q8I5Y3_PLAF7	116 kDa	5.7686	0	6.304	7.6175	1.956	6.3806
T-complex protein 1, putative OS=Plasmodium falciparum (isolate 3D7) GN=PFB0635w PE=3 SV=3	O96220_PLAF7	61 kDa	4.1204	7.0827	5.2534	8.4639	3.912	2.5522
Putative uncharacterized protein OS=Plasmodium falciparum (isolate 3D7) GN=MAL7P1.202 PE=4 SV=1	C0H4L1_PLAF7	146 kDa	7.4168	4.7218	3.152	7.6175	4.89	2.5522
Merozoite surface protein 1 OS=Plasmodium falciparum GN=msp1 PE=4 SV=1	Q764L1_PLAFA	193 kDa	146.69	167.62	137.64	114.26	185.82	121.23
Structure specific recognition protein OS=Plasmodium falciparum (isolate 3D7) GN=PF14_0393 PE=4 SV=1	Q8IL56_PLAF7	59 kDa	3.2963	0	2.1013	7.6175	4.89	7.6567
Putative uncharacterized protein OS=Plasmodium falciparum (isolate 3D7) GN=MAL7P1.29 PE=4 SV=1	REVERSE_Q8IBZ1_PLAF7-R	274 kDa	1.6482	0	5.2534	0	0	6.3806
PIESP2 erythrocyte surface protein OS=Plasmodium falciparum (isolate 3D7) GN=PFE0060w PE=4 SV=1	Q8I488_PLAF7	49 kDa	7.4168	4.7218	0	6.7711	2.934	0
Falstatin (Fragment) OS=Plasmodium falciparum PE=2 SV=1	Q2PZB1_PLAFA (+1)	44 kDa	3.2963	5.9022	5.2534	0	7.8239	0
Mannose-6-phosphate isomerase, putative OS=Plasmodium falciparum (isolate 3D7) GN=MAL8P1.156 PE=4 SV=1	Q8IAL6_PLAF7	118 kDa	2.4723	0	3.152	0	1.956	5.1044
Putative uncharacterized protein OS=Plasmodium falciparum (isolate 3D7) GN=PFI0495w PE=4 SV=1	REVERSE_Q8I350_PLAF7-R	368 kDa	1.6482	0	0	0	0	0
Exportin 1, putative OS=Plasmodium falciparum (isolate 3D7) GN=PFC0135c PE=4 SV=2	O77312_PLAF7	148 kDa	6.5927	0	5.2534	9.3103	2.934	6.3806
40S ribosomal protein S12 OS=Plasmodium falciparum (isolate 3D7) GN=RPS12 PE=3 SV=1	RS12_PLAF7	15 kDa	4.9445	5.9022	4.2027	5.9247	7.8239	8.9328
DNA replication licensing factor MCM2 OS=Plasmodium falciparum GN=mcm2 PE=3 SV=1	Q9GR05_PLAFA	112 kDa	4.1204	4.7218	4.2027	1.6928	7.8239	6.3806
40S ribosomal protein S3a OS=Plasmodium falciparum (isolate 3D7) GN=MAL3P7.35 PE=3 SV=1	RS3A_PLAF7	30 kDa	4.1204	3.5413	5.2534	5.0783	1.956	5.1044
60S ribosomal protein L1, putative OS=Plasmodium falciparum (isolate 3D7) GN=PF14_0391 PE=4 SV=1	Q8IL58_PLAF7	25 kDa	8.2408	4.7218	4.2027	7.6175	0	7.6567
Translation initiation factor eIF-1A, putative OS=Plasmodium falciparum (isolate 3D7) GN=PF11_0447 PE=3 SV=2	Q8IHT2_PLAF7	18 kDa	5.7686	5.9022	0	5.9247	0	3.8283
Sec31p putative OS=Plasmodium falciparum (isolate 3D7) GN=Sec31p PE=4 SV=3	O96221_PLAF7	167 kDa	3.2963	3.5413	5.2534	9.3103	3.912	7.6567
Merozoite surface protein 7 OS=Plasmodium falciparum PE=4 SV=1	C5HWK9_PLAFA	41 kDa	4.1204	0	8.4054	4.2319	0	5.1044
Deoxyribose-phosphate aldolase, putative OS=Plasmodium falciparum (isolate 3D7) GN=PF10_0210 PE=4 SV=1	Q8IJI7_PLAF7	29 kDa	2.4723	5.9022	6.304	0	8.8019	0
40S ribosomal protein S4, putative OS=Plasmodium falciparum (isolate 3D7) GN=PF11_0065 PE=4 SV=2	Q8IIU8_PLAF7	30 kDa	4.9445	5.9022	4.2027	4.2319	7.8239	6.3806
Chromodomain protein OS=Plasmodium falciparum (isolate 3D7) GN=PFL1005c PE=4 SV=1	Q8I5K4_PLAF7	31 kDa	4.1204	7.0827	9.4561	3.3856	3.912	0
Proteasome subunit beta type OS=Plasmodium falciparum (isolate 3D7) GN=PF13_0156 PE=3 SV=1	Q8I6T3_PLAF7	30 kDa	7.4168	4.7218	4.2027	2.5392	8.8019	0
26S proteasome regulatory subunit 4, putative OS=Plasmodium falciparum (isolate 3D7) GN=PF10_0081 PE=3 SV=2	Q8IJW0_PLAF7	50 kDa	9.0649	0	7.3547	4.2319	6.8459	3.8283
Serine repeat antigen 5 (Fragment) OS=Plasmodium falciparum GN=sera5 PE=3 SV=1	I0IZS8_PLAFA	109 kDa	4.1204	0	4.2027	7.6175	3.912	3.8283
Putative uncharacterized protein OS=Plasmodium falciparum (isolate 3D7) GN=MAL7P1.225.1 PE=4 SV=1	C0H4J3_PLAF7 (+1)	34 kDa	5.7686	3.5413	4.2027	6.7711	4.89	0
RNA binding protein, putative OS=Plasmodium falciparum (isolate 3D7) GN=MAL8P1.40 PE=4 SV=1	Q8IB66_PLAF7	32 kDa	4.9445	0	3.152	0	3.912	0
Surface protein, Pf113 OS=Plasmodium falciparum (isolate 3D7) GN=Pf113 PE=4 SV=1	Q8ILP3_PLAF7	113 kDa	2.4723	0	0	4.2319	0	0
Putative uncharacterized protein OS=Plasmodium falciparum (isolate 3D7) GN=PF14_0191 PE=4 SV=1	Q8ILQ3_PLAF7	60 kDa	4.9445	4.7218	4.2027	6.7711	0	10.209
Thioredoxin reductase 2 OS=Plasmodium falciparum (isolate 3D7) GN=trxr2 PE=2 SV=2	TRXR2_PLAF7 (+1)	69 kDa	0	0	3.152	5.9247	3.912	6.3806
MIF4G domain containing protein OS=Plasmodium falciparum (isolate 3D7) GN=PF11_0086 PE=4 SV=1	Q8IIS9_PLAF7	382 kDa	1.6482	0	6.304	0	0	3.8283
Eukaryotic translation initiation factor 2 alpha subunit, putative OS=Plasmodium falciparum (isolate 3D7) GN=PF07_0117 PE=4 SV=1	Q8IBH7_PLAF7	38 kDa	4.1204	0	0	0	3.912	0
Transcriptional regulator, putative OS=Plasmodium falciparum (isolate 3D7) GN=PFE0870w PE=4 SV=1	Q8I3T4_PLAF7	133 kDa	5.7686	0	4.2027	8.4639	4.89	5.1044
Putative uncharacterized protein OS=Plasmodium falciparum (isolate 3D7) GN=PFC0435w PE=4 SV=1	O77361_PLAF7	154 kDa	9.0649	8.2631	0	0	10.758	0
Subunit of proteaseome activator complex, putative OS=Plasmodium falciparum (isolate 3D7) GN=PFI0370c PE=4 SV=1	Q8I374_PLAF7	33 kDa	2.4723	3.5413	4.2027	7.6175	5.8679	7.6567
GTPase (Rab6) OS=Plasmodium falciparum GN=rab6 PE=1 SV=1	Q26000_PLAFA	24 kDa	0	5.9022	7.3547	5.0783	5.8679	5.1044
Pre-mRNA splicing factor, putative OS=Plasmodium falciparum (isolate 3D7) GN=PF10_0217 PE=4 SV=1	Q8IJI0_PLAF7	62 kDa	2.4723	0	6.304	3.3856	0	3.8283
Proton-pumping vacuolar pyrophosphatase OS=Plasmodium falciparum GN=VP1 PE=3 SV=1	O97154_PLAFA (+1)	76 kDa	6.5927	2.3609	5.2534	3.3856	1.956	0
Putative uncharacterized protein OS=Plasmodium falciparum (isolate 3D7) GN=PF14_0649 PE=4 SV=1	Q8IKF6_PLAF7	296 kDa	2.4723	0	7.3547	3.3856	2.934	3.8283
Conserved Plasmodium protein OS=Plasmodium falciparum (isolate 3D7) GN=PFB0115w PE=4 SV=1	O96127_PLAF7	142 kDa	4.9445	5.9022	3.152	0	0	6.3806
Carbamoyl phosphate synthetase II OS=Plasmodium falciparum PE=4 SV=1	Q27732_PLAFA	276 kDa	2.4723	0	5.2534	4.2319	0	2.5522
Eukaryotic translation initiation factor 3 subunit E OS=Plasmodium falciparum (isolate 3D7) GN=PFE1405c PE=3 SV=1	Q8I3I5_PLAF7	61 kDa	6.5927	3.5413	5.2534	9.3103	2.934	8.9328
Minichromosome maintenance protein 3, putative OS=Plasmodium falciparum (isolate 3D7) GN=PFE1345c PE=3 SV=1	Q8I3J5_PLAF7	110 kDa	1.6482	3.5413	3.152	3.3856	3.912	3.8283
Co-chaperone GrpE, putative OS=Plasmodium falciparum (isolate 3D7) GN=PF11_0258 PE=3 SV=2	Q8IIB6_PLAF7 (+1)	35 kDa	3.2963	0	5.2534	5.0783	3.912	2.5522
60S ribosomal protein L7-3, putative OS=Plasmodium falciparum (isolate 3D7) GN=PF14_0231 PE=4 SV=2	Q8ILL2_PLAF7	33 kDa	5.7686	4.7218	3.152	2.5392	0	7.6567
Glutathione reductase OS=Plasmodium falciparum (isolate K1 / Thailand) GN=GR2 PE=1 SV=3	GSHR_PLAFK	57 kDa	2.4723	0	6.304	5.0783	0	5.1044
Glideosome-associated protein 50 OS=Plasmodium falciparum (isolate 3D7) GN=GAP50 PE=1 SV=1	Q8I2X3_PLAF7	45 kDa	5.7686	8.2631	5.2534	3.3856	0	6.3806
Rab1b, GTPase OS=Plasmodium falciparum (isolate 3D7) GN=Rab1b PE=4 SV=1	Q7K6A8_PLAF7	23 kDa	4.9445	3.5413	0	4.2319	0	0
Basic transcription factor 3b, putative OS=Plasmodium falciparum (isolate 3D7) GN=PF14_0241 PE=4 SV=1	Q8ILK2_PLAF7	19 kDa	0	2.3609	9.4561	4.2319	2.934	6.3806
26s proteasome subunit p55, putative OS=Plasmodium falciparum (isolate 3D7) GN=PF10_0174 PE=4 SV=1	Q8IJM0_PLAF7	55 kDa	4.9445	4.7218	6.304	3.3856	4.89	6.3806
40S ribosomal protein S17, putative OS=Plasmodium falciparum (isolate 3D7) GN=PFL2055w PE=3 SV=1	Q8I502_PLAF7	16 kDa	2.4723	2.3609	5.2534	3.3856	3.912	6.3806
Prefoldin subunit 3, putative OS=Plasmodium falciparum (isolate 3D7) GN=MAL7P1.94 PE=4 SV=1	Q8IBR6_PLAF7	23 kDa	2.4723	7.0827	2.1013	5.0783	9.7799	5.1044
Adenine nucleotide translocase OS=Plasmodium falciparum PE=2 SV=1	Q25692_PLAFA (+1)	34 kDa	5.7686	3.5413	0	5.0783	0	5.1044
Uncharacterized protein OS=Plasmodium falciparum (isolate 3D7) GN=PF13_0153 PE=4 SV=1	Q8IE45_PLAF7	116 kDa	3.2963	0	6.304	2.5392	3.912	5.1044
Elongation factor 1 (EF-1), putative OS=Plasmodium falciparum (isolate 3D7) GN=PFC0870w PE=4 SV=2	O97319_PLAF7	18 kDa	4.1204	4.7218	11.557	0	4.89	0
Chaperone, putative OS=Plasmodium falciparum (isolate 3D7) GN=PFF0430w PE=3 SV=1	C6KST5_PLAF7	62 kDa	4.1204	2.3609	0	10.157	0	8.9328
Tyrosyl-tRNA synthetase, putative OS=Plasmodium falciparum (isolate 3D7) GN=MAL8P1.125 PE=1 SV=1	Q8IAR7_PLAF7	43 kDa	0	4.7218	9.4561	6.7711	1.956	0
Cytoadherence linked asexual protein (Fragment) OS=Plasmodium falciparum GN=clag9 PE=2 SV=1	O77090_PLAFA	161 kDa	2.4723	0	0	0	0	2.5522
Translation initiation factor IF-2, putative OS=Plasmodium falciparum (isolate 3D7) GN=PFF0345w PE=4 SV=1	C6KSR8_PLAF7	112 kDa	3.2963	0	0	6.7711	0	2.5522
RNA binding protein, putative OS=Plasmodium falciparum (isolate 3D7) GN=PF14_0096 PE=4 SV=1	Q8ILZ7_PLAF7	59 kDa	7.4168	3.5413	5.2534	2.5392	3.912	5.1044
60S ribosomal protein L27, putative OS=Plasmodium falciparum (isolate 3D7) GN=PF14_0579 PE=4 SV=2	Q8IKM5_PLAF7	17 kDa	5.7686	4.7218	5.2534	5.9247	1.956	3.8283
Chromatin assembly protein (ASF1), putative OS=Plasmodium falciparum (isolate 3D7) GN=PFL1180w PE=4 SV=1	Q8I5H2_PLAF7	32 kDa	3.2963	7.0827	5.2534	0	4.89	5.1044
cAMP-dependent protein kinase catalytic subunit OS=Plasmodium falciparum (isolate 3D7) GN=PfPKAc PE=4 SV=1	Q7K6A0_PLAF7	40 kDa	3.2963	3.5413	4.2027	4.2319	3.912	0
Eukaryotic translation initiation factor 3 subunit G OS=Plasmodium falciparum (isolate 3D7) GN=MAL8P1.83 PE=3 SV=1	Q8IAZ3_PLAF7	31 kDa	4.9445	5.9022	6.304	0	4.89	6.3806
Putative uncharacterized protein OS=Plasmodium falciparum (isolate 3D7) GN=PF08_0081 PE=4 SV=1	C0H4U5_PLAF7	77 kDa	4.1204	0	4.2027	0	2.934	3.8283
Putative uncharacterized protein OS=Plasmodium falciparum (isolate 3D7) GN=PFE1605w PE=4 SV=1	Q8I3F0_PLAF7	61 kDa	4.1204	0	4.2027	5.0783	4.89	0
Splicing factor, putative OS=Plasmodium falciparum (isolate 3D7) GN=PFE0865c PE=4 SV=2	Q8I3T5_PLAF7	35 kDa	4.1204	0	0	4.2319	0	0
Uncharacterized protein OS=Plasmodium falciparum (isolate 3D7) GN=PF13_0165 PE=4 SV=1	Q8IE18_PLAF7	68 kDa	0	0	2.1013	5.0783	0	0
Putative uncharacterized protein OS=Plasmodium falciparum (isolate 3D7) GN=MAL8P1.103 PE=4 SV=1	C0H4U0_PLAF7	71 kDa	0	0	0	8.4639	0	3.8283
40S ribosomal protein S7, putative OS=Plasmodium falciparum (isolate 3D7) GN=PF13_0014 PE=4 SV=1	Q8IET7_PLAF7	22 kDa	3.2963	3.5413	5.2534	4.2319	3.912	0
Rhoptry associated membrane antigen (Fragment) OS=Plasmodium falciparum PE=4 SV=1	C5HXN1_PLAFA	92 kDa	4.9445	0	3.152	5.0783	0	3.8283
40S ribosomal protein S25, putative OS=Plasmodium falciparum (isolate 3D7) GN=PF14_0205 PE=4 SV=2	Q8ILN8_PLAF7	12 kDa	5.7686	3.5413	0	5.9247	1.956	8.9328
Clustered-asparagine-rich protein OS=Plasmodium falciparum (isolate 3D7) GN=PFL1745c PE=4 SV=2	Q8I562_PLAF7	52 kDa	1.6482	4.7218	5.2534	3.3856	5.8679	0
Polyadenylate-binding protein, putative OS=Plasmodium falciparum (isolate 3D7) GN=MAL13P1.303 PE=4 SV=1	C0H5J5_PLAF7	48 kDa	6.5927	0	0	0	1.956	2.5522
Erythrocyte membrane-associated antigen OS=Plasmodium falciparum (isolate 3D7) GN=MAL7P1.12 PE=4 SV=1	Q8IC35_PLAF7	263 kDa	3.2963	0	0	5.0783	0	0
Tudor staphylococcal nuclease OS=Plasmodium falciparum (isolate 3D7) GN=TSN PE=4 SV=1	Q8II01_PLAF7	129 kDa	0	0	4.2027	3.3856	1.956	5.1044
Conserved Plasmodium protein OS=Plasmodium falciparum (isolate 3D7) GN=PF10_0361 PE=4 SV=1	Q8IJ39_PLAF7	193 kDa	2.4723	0	2.1013	4.2319	3.912	0
Putative uncharacterized protein OS=Plasmodium falciparum (isolate 3D7) GN=PF14_0046 PE=4 SV=1	Q8IM45_PLAF7	35 kDa	1.6482	3.5413	5.2534	1.6928	2.934	0
Conserved Plasmodium protein OS=Plasmodium falciparum (isolate 3D7) GN=PFL2120w PE=4 SV=1	Q8I4Y9_PLAF7	155 kDa	0	0	0	1.6928	4.89	3.8283
Actin-2 OS=Plasmodium falciparum (isolate 3D7) GN=PF14_0124 PE=3 SV=1	ACT2_PLAF7 (+2)	43 kDa	13.185	0	9.4561	10.157	6.8459	0
ATP synthase subunit beta OS=Plasmodium falciparum (isolate 3D7) GN=PFL1725w PE=3 SV=1	Q8I0V2_PLAF7	58 kDa	4.1204	3.5413	4.2027	2.5392	3.912	0
Glutamate-rich protein OS=Plasmodium falciparum GN=GLURP PE=4 SV=1	Q9GTX2_PLAFA	141 kDa	3.2963	0	0	0	3.912	2.5522
Phenylalanyl-tRNA synthetase beta chain, putative OS=Plasmodium falciparum (isolate 3D7) GN=PF11_0051 PE=4 SV=1	Q8IIW2_PLAF7	73 kDa	4.9445	0	3.152	5.0783	5.8679	5.1044
Conserved Plasmodium protein OS=Plasmodium falciparum (isolate 3D7) GN=PF11_0413 PE=4 SV=2	Q8IHW3_PLAF7	53 kDa	1.6482	3.5413	4.2027	7.6175	2.934	3.8283
Glutathione peroxidase OS=Plasmodium falciparum PE=3 SV=1	Q27742_PLAFA (+1)	24 kDa	2.4723	0	0	2.5392	5.8679	5.1044
PFI1785w OS=Plasmodium falciparum PE=2 SV=1	B2BZB8_PLAFA	43 kDa	4.9445	4.7218	4.2027	5.0783	3.912	0
Aspartate aminotransferase OS=Plasmodium falciparum (isolate 3D7) GN=PFB0200c PE=1 SV=1	O96142_PLAF7	47 kDa	3.2963	0	4.2027	5.0783	6.8459	5.1044
40S ribosomal protein S15/S19, putative OS=Plasmodium falciparum (isolate 3D7) GN=MAL13P1.92 PE=3 SV=1	C0H5C2_PLAF7	17 kDa	5.7686	0	5.2534	0	0	3.8283
Uncharacterized protein OS=Plasmodium falciparum (isolate 3D7) GN=PF13_0275 PE=4 SV=1	Q8IDG9_PLAF7	33 kDa	4.9445	0	5.2534	4.2319	1.956	0
Putative uncharacterized protein OS=Plasmodium falciparum (isolate 3D7) GN=PFE1465w PE=4 SV=1	C0H4G7_PLAF7	188 kDa	0	0	0	2.5392	0	0
Casein kinase 1, PfCK1 OS=Plasmodium falciparum (isolate 3D7) GN=PfCK1 PE=4 SV=1	C6S3F7_PLAF7	38 kDa	4.9445	0	5.2534	2.5392	2.934	2.5522
Ubiquitin conjugating enzyme, putative OS=Plasmodium falciparum (isolate 3D7) GN=PFE1350c PE=1 SV=1	Q8I3J4_PLAF7	17 kDa	4.1204	0	0	3.3856	1.956	2.5522
Fibrillarin, putative OS=Plasmodium falciparum (isolate 3D7) GN=PF14_0068 PE=3 SV=1	Q8IM23_PLAF7	34 kDa	1.6482	0	2.1013	0	0	0
Aspartyl-tRNA synthetase, putative OS=Plasmodium falciparum (isolate 3D7) GN=PFA_0145c PE=3 SV=1	Q8I2B1_PLAF7	73 kDa	3.2963	0	2.1013	3.3856	0	2.5522
Vacuolar ATP synthase subunit G, putative OS=Plasmodium falciparum (isolate 3D7) GN=PF13_0130 PE=4 SV=1	Q8IE84_PLAF7	14 kDa	3.2963	4.7218	3.152	0	0	6.3806
Rhoptry-associated protein 3 OS=Plasmodium falciparum GN=RAP3 PE=4 SV=1	Q8MUN1_PLAFA	47 kDa	4.1204	3.5413	0	5.0783	4.89	0
60S ribosomal protein L21e, putative OS=Plasmodium falciparum (isolate 3D7) GN=PF14_0240 PE=4 SV=1	Q8ILK3_PLAF7	19 kDa	0	5.9022	7.3547	0	2.934	3.8283
26S proteasome regulatory complex subunit, putative OS=Plasmodium falciparum (isolate 3D7) GN=PF11_0303 PE=4 SV=2	Q8II71_PLAF7	47 kDa	3.2963	0	2.1013	3.3856	1.956	8.9328
Glycine-tRNA ligase, putative OS=Plasmodium falciparum (isolate 3D7) GN=PF14_0198 PE=4 SV=2	Q8ILP6_PLAF7	104 kDa	1.6482	0	0	0	1.956	6.3806
DNA repair protein, putative OS=Plasmodium falciparum (isolate 3D7) GN=PFE0270c PE=3 SV=1	Q8I447_PLAF7	156 kDa	0	0	0	0	0	2.5522
Histidine--tRNA ligase, putative OS=Plasmodium falciparum (isolate 3D7) GN=PF14_0428 PE=4 SV=1	Q8IL22_PLAF7	134 kDa	0	0	0	2.5392	0	0
Protein disulfide isomerase OS=Plasmodium falciparum (isolate 3D7) GN=PfPDI-9 PE=4 SV=1	Q8I2V9_PLAF7	61 kDa	3.2963	0	0	3.3856	0	0
Putative uncharacterized protein OS=Plasmodium falciparum (isolate 3D7) GN=PFC0910w PE=4 SV=1	O97284_PLAF7	50 kDa	3.2963	4.7218	3.152	1.6928	2.934	2.5522
Superoxide dismutase [Fe] OS=Plasmodium falciparum (isolate 3D7) GN=SODB PE=1 SV=1	SODF_PLAF7 (+2)	23 kDa	4.1204	2.3609	0	0	2.934	2.5522
Putative uncharacterized protein OS=Plasmodium falciparum (isolate 3D7) GN=PF08_0004 PE=4 SV=1	Q8IBD0_PLAF7	16 kDa	4.1204	0	0	5.9247	0	6.3806
Proteasome regulatory subunit, putative OS=Plasmodium falciparum (isolate 3D7) GN=MAL13P1.343 PE=4 SV=1	Q8ID28_PLAF7	35 kDa	1.6482	0	0	0	0	0
Proteasome subunit alpha type 5, putative OS=Plasmodium falciparum (isolate 3D7) GN=PF08_0109 PE=4 SV=1	Q8IAR6_PLAF7	55 kDa	2.4723	0	0	0	0	3.8283
DNA replication licensing factor MCM4-related OS=Plasmodium falciparum (isolate 3D7) GN=PF13_0095 PE=3 SV=1	Q8IEE5_PLAF7	115 kDa	3.2963	2.3609	5.2534	2.5392	0	3.8283
Glutamine synthetase, putative OS=Plasmodium falciparum (isolate 3D7) GN=PFI1110w PE=3 SV=1	C0H551_PLAF7	63 kDa	4.9445	0	5.2534	3.3856	0	0
Cof-like hydrolase, had-superfamily, subfamily iib OS=Plasmodium falciparum (isolate 3D7) GN=PFL1270w PE=4 SV=1	Q8I5F4_PLAF7	33 kDa	2.4723	0	0	7.6175	2.934	2.5522
Sec24 subunit, putative OS=Plasmodium falciparum (isolate 3D7) GN=PF13_0324 PE=4 SV=1	C0H5J6_PLAF7	107 kDa	0	0	3.152	6.7711	2.934	3.8283
60S ribosomal protein L6, putative OS=Plasmodium falciparum (isolate 3D7) GN=PF13_0129 PE=4 SV=1	Q8IE85_PLAF7	22 kDa	3.2963	0	0	0	0	3.8283
2-Cys peroxiredoxin, putative OS=Plasmodium vivax (strain Salvador I) GN=PVX_118545 PE=1 SV=1	A5K421_PLAVS	22 kDa	0	2.3609	0	0	0	0
40S ribosomal protein S28e, putative OS=Plasmodium falciparum (isolate 3D7) GN=PF14_0585 PE=4 SV=1	Q8IKL9_PLAF7	7 kDa	0	0	0	0	3.912	0
10b antigen, putative OS=Plasmodium falciparum (isolate 3D7) GN=PF10_0213 PE=4 SV=1	Q8IJI4_PLAF7	267 kDa	0	0	0	0	0	3.8283
Ubiquitination-mediated degradation component, putative OS=Plasmodium falciparum (isolate 3D7) GN=PF08_0020 PE=4 SV=1	C0H4Y0_PLAF7	155 kDa	0	0	0	5.0783	0	0
eIF4E OS=Plasmodium falciparum PE=2 SV=1	A0MTS9_PLAFA (+1)	27 kDa	3.2963	4.7218	0	0	0	0
Skeleton binding protein 1 OS=Plasmodium falciparum GN=sbp1 PE=4 SV=1	Q9NFF5_PLAFA	37 kDa	3.2963	3.5413	0	3.3856	0	2.5522
Lsm6 homologue, putative OS=Plasmodium falciparum (isolate 3D7) GN=PF13_0142 PE=4 SV=1	Q8IE68_PLAF7	9 kDa	0	0	4.2027	3.3856	3.912	0
60S ribosomal protein L10, putative OS=Plasmodium falciparum (isolate 3D7) GN=PF14_0141 PE=4 SV=1	Q8ILV2_PLAF7	25 kDa	0	0	6.304	4.2319	0	0
60S ribosomal protein L6-2, putative OS=Plasmodium falciparum (isolate 3D7) GN=PF13_0213 PE=4 SV=1	Q8IDV1_PLAF7	26 kDa	1.6482	0	4.2027	0	2.934	5.1044
Replication factor A-related protein, putative OS=Plasmodium falciparum (isolate 3D7) GN=PFI0235w PE=4 SV=1	Q8I3A1_PLAF7	56 kDa	0	0	3.152	2.5392	1.956	0
Putative uncharacterized protein OS=Plasmodium falciparum (isolate 3D7) GN=PFA_0410w PE=4 SV=1	Q8I259_PLAF7	255 kDa	2.4723	0	3.152	0	1.956	3.8283
Protein kinase c inhibitor-like protein, putative OS=Plasmodium falciparum (isolate 3D7) GN=PF08_0059 PE=4 SV=2	Q7K6B1_PLAF7	21 kDa	7.4168	0	0	0	0	0
Putative uncharacterized protein OS=Plasmodium falciparum (isolate 3D7) GN=PF07_0016 PE=4 SV=1	Q8IC27_PLAF7	218 kDa	0	0	0	1.6928	0	0
40S ribosomal protein S9, putative OS=Plasmodium falciparum (isolate 3D7) GN=PFE1005w PE=3 SV=1	Q8I3R0_PLAF7	22 kDa	3.2963	0	2.1013	3.3856	1.956	3.8283
Phosphoglucomutase, putative OS=Plasmodium falciparum (isolate 3D7) GN=PF10_0122 PE=3 SV=1	Q8IJS0_PLAF7	68 kDa	2.4723	0	0	5.0783	0	0
Cysteinyl-tRNA synthetase, putative OS=Plasmodium falciparum (isolate 3D7) GN=PF10_0149 PE=3 SV=2	Q8IJP3_PLAF7	80 kDa	0	2.3609	0	5.0783	0	3.8283
Falcipain-3 OS=Plasmodium falciparum (isolate 3D7) GN=PF11_0162 PE=3 SV=1	Q8IIL0_PLAF7	57 kDa	0	4.7218	0	0	0	0
60S ribosomal protein L17, putative OS=Plasmodium falciparum (isolate 3D7) GN=PF13_0268 PE=3 SV=1	Q8IDI5_PLAF7	23 kDa	1.6482	0	0	4.2319	0	7.6567
Vacuolar ATP synthase subunit E, putative OS=Plasmodium falciparum (isolate 3D7) GN=PFI1670c PE=3 SV=2	Q8I2H3_PLAF7	27 kDa	0	0	0	2.5392	0	2.5522
Putative uncharacterized protein OS=Plasmodium falciparum (isolate 3D7) GN=PF07_0008 PE=4 SV=1	Q8IC42_PLAF7	28 kDa	1.6482	0	3.152	3.3856	0	0
Hexose transporter 1 OS=Plasmodium falciparum GN=ht1 PE=2 SV=1	O97467_PLAFA (+1)	56 kDa	4.9445	3.5413	3.152	1.6928	0	3.8283
V-type ATPase, subunit C, putative OS=Plasmodium falciparum (isolate 3D7) GN=PFA_0300c PE=4 SV=1	Q8I280_PLAF7	45 kDa	0	0	0	6.7711	0	0
Enhancer of rudimentary homolog OS=Plasmodium falciparum (isolate 3D7) GN=ERH PE=3 SV=1	Q8IJ30_PLAF7	12 kDa	4.1204	0	0	4.2319	0	0
Conserved Plasmodium protein OS=Plasmodium falciparum (isolate 3D7) GN=PF11_0292 PE=4 SV=1	Q8II82_PLAF7	29 kDa	4.1204	5.9022	0	1.6928	0	0
Uncharacterized protein MAL13P1.336 OS=Plasmodium falciparum (isolate 3D7) GN=MAL13P1.336 PE=4 SV=1	Y13P2_PLAF7	79 kDa	3.2963	0	0	1.6928	4.89	2.5522
Uncharacterized protein OS=Plasmodium falciparum (isolate 3D7) GN=PF13_0099 PE=4 SV=1	Q8IEE2_PLAF7	23 kDa	0	0	3.152	0	0	0
Protein phosphatase, putative OS=Plasmodium falciparum (isolate 3D7) GN=PF11_0281 PE=4 SV=2	Q8II93_PLAF7	34 kDa	3.2963	0	8.4054	0	0	0
Arginyl-tRNA synthetase, putative OS=Plasmodium falciparum (isolate 3D7) GN=PFL0900c PE=3 SV=1	Q8I5M2_PLAF7	68 kDa	0	0	0	0	0	5.1044
40S ribosomal protein S13, putative OS=Plasmodium falciparum (isolate 3D7) GN=PF13_0316 PE=3 SV=1	Q8IDB0_PLAF7	17 kDa	2.4723	0	0	6.7711	0	6.3806
Heat shock protein DnaJ homologue Pfj4 OS=Plasmodium falciparum GN=pfj4 PE=4 SV=1	Q9GUX2_PLAFA	28 kDa	4.1204	0	0	0	0	0
Putative uncharacterized protein OS=Plasmodium falciparum (isolate 3D7) GN=PF14_0390 PE=4 SV=1	Q8IL59_PLAF7	26 kDa	0	0	5.2534	4.2319	2.934	0
ATP-dependent DNA helicase, putative OS=Plasmodium falciparum (isolate 3D7) GN=PF13_0330 PE=4 SV=1	Q8ID85_PLAF7	55 kDa	2.4723	0	0	0	0	0
Transportin OS=Plasmodium falciparum GN=PFTRN PE=4 SV=1	Q8WSV8_PLAFA	132 kDa	4.1204	0	0	0	0	0
Conserved Plasmodium protein OS=Plasmodium falciparum (isolate 3D7) GN=PF11_0332 PE=4 SV=1	Q8II42_PLAF7	32 kDa	0	0	0	3.3856	0	0
Probable prefoldin subunit 6 OS=Plasmodium falciparum (isolate 3D7) GN=PFE0595w PE=3 SV=2	PFD6_PLAF7	14 kDa	2.4723	0	0	0	3.912	0
40S ribosomal protein S16, putative OS=Plasmodium falciparum (isolate 3D7) GN=PF08_0076 PE=3 SV=1	Q8IAX5_PLAF7	16 kDa	5.7686	2.3609	8.4054	1.6928	0	0
Putative uncharacterized protein OS=Plasmodium falciparum (isolate 3D7) GN=PFF1410c PE=4 SV=1	C6KTC6_PLAF7	77 kDa	2.4723	0	3.152	4.2319	1.956	0
DEAD-box helicase 11 OS=Plasmodium falciparum PE=3 SV=1	A7U5X1_PLAFA (+2)	109 kDa	3.2963	0	0	0	0	0
Inorganic pyrophosphatase, putative OS=Plasmodium falciparum (isolate 3D7) GN=PFC0710w.1 PE=4 SV=1	C0H477_PLAF7	51 kDa	2.4723	0	0	8.4639	0	0
Uncharacterized protein OS=Plasmodium falciparum (isolate 3D7) GN=PF13_0136 PE=4 SV=1	REVERSE_Q8IE78_PLAF7-R	45 kDa	1.6482	0	0	0	0	0
Putative uncharacterized protein OS=Plasmodium falciparum (isolate 3D7) GN=PFI1590c PE=4 SV=1	Q8I2I8_PLAF7	159 kDa	1.6482	0	0	5.0783	0	0
Putative uncharacterized protein OS=Plasmodium falciparum (isolate 3D7) GN=PFE0990w PE=4 SV=1	C0H4F1_PLAF7	23 kDa	0	0	0	2.5392	0	3.8283
Ribosomal protein L15 OS=Plasmodium falciparum (isolate 3D7) GN=PFD0770c PE=3 SV=1	C0H4A6_PLAF7	24 kDa	0	0	2.1013	4.2319	0	2.5522
Conserved Plasmodium protein OS=Plasmodium falciparum (isolate 3D7) GN=PFB0490c PE=4 SV=1	O96191_PLAF7	33 kDa	2.4723	0	0	1.6928	0	0
PfSec61 OS=Plasmodium falciparum GN=PfSec61 PE=3 SV=1	O60992_PLAFA (+1)	52 kDa	4.1204	0	0	0	0	0
Proteasome regulatory component, putative OS=Plasmodium falciparum (isolate 3D7) GN=MAL13P1.190 PE=4 SV=1	Q8IDV2_PLAF7	59 kDa	2.4723	0	0	2.5392	0	2.5522
Conserved Plasmodium protein OS=Plasmodium falciparum (isolate 3D7) GN=PFB0835c PE=4 SV=1	O96259_PLAF7	61 kDa	2.4723	0	0	1.6928	0	2.5522
PfRab18, GTPase OS=Plasmodium falciparum (isolate 3D7) GN=rab18 PE=3 SV=1	Q7K6B0_PLAF7 (+1)	23 kDa	4.1204	0	0	4.2319	0	0
RNA binding protein, putative OS=Plasmodium falciparum (isolate 3D7) GN=PFF0250w PE=4 SV=1	C6KSP9_PLAF7	86 kDa	0	0	2.1013	0	0	0
60S ribosomal protein L23, putative OS=Plasmodium falciparum (isolate 3D7) GN=PF13_0171 PE=3 SV=1	Q8IE09_PLAF7	15 kDa	0	4.7218	0	0	0	2.5522
Proteasome, putative OS=Plasmodium falciparum (isolate 3D7) GN=PFI1545c PE=4 SV=1	Q8I0U7_PLAF7	33 kDa	0	0	0	5.0783	2.934	0
DNA-directed RNA polymerase OS=Plasmodium falciparum (isolate 3D7) GN=PFC0805w PE=3 SV=1	O77375_PLAF7	279 kDa	0	0	0	1.6928	0	0
Centrin-2 OS=Plasmodium falciparum (isolate 3D7) GN=CEN2 PE=4 SV=1	Q8IL07_PLAF7	19 kDa	5.7686	0	0	4.2319	0	0
PfSNF2L OS=Plasmodium falciparum (isolate 3D7) GN=PF11_0053 PE=4 SV=1	Q8IIW0_PLAF7	167 kDa	1.6482	0	0	0	0	0
RNAse L inhibitor protein, putative OS=Plasmodium falciparum (isolate 3D7) GN=MAL13P1.344 PE=3 SV=1	Q8I6Z4_PLAF7	70 kDa	3.2963	0	0	0	0	0
Phosphatase, putative OS=Plasmodium falciparum (isolate 3D7) GN=PF13_0222 PE=4 SV=1	Q8IDT0_PLAF7	68 kDa	3.2963	0	2.1013	1.6928	2.934	0
Glutaminyl-tRNA synthetase, putative OS=Plasmodium falciparum (isolate 3D7) GN=PF13_0170 PE=3 SV=1	Q8IE10_PLAF7	109 kDa	4.1204	0	0	0	0	2.5522
Pfs38 OS=Plasmodium falciparum PE=4 SV=1	A8QVQ2_PLAFA	41 kDa	2.4723	3.5413	0	0	5.8679	0
Isocitrate dehydrogenase [NADP] OS=Plasmodium falciparum (isolate 3D7) GN=PF13_0242 PE=3 SV=1	Q8I6T2_PLAF7	54 kDa	5.7686	2.3609	2.1013	0	0	0
Conserved Plasmodium protein OS=Plasmodium falciparum (isolate 3D7) GN=PF11_0069 PE=4 SV=2	Q8IIU5_PLAF7	31 kDa	4.9445	0	0	4.2319	0	0
60S ribosomal protein L18a OS=Plasmodium falciparum (isolate 3D7) GN=PF13_0224 PE=3 SV=1	Q8IDS6_PLAF7	22 kDa	2.4723	0	3.152	3.3856	0	0
Cytosolic glyoxalase II OS=Plasmodium falciparum (isolate 3D7) GN=cGloII PE=3 SV=1	C0H490_PLAF7	31 kDa	0	0	2.1013	1.6928	0	0
40S ribosomal protein S21 OS=Plasmodium falciparum (isolate 3D7) GN=PF11_0454 PE=3 SV=1	Q8IHS5_PLAF7	9 kDa	2.4723	0	0	5.0783	0	0
Methionine aminopeptidase OS=Plasmodium falciparum (isolate 3D7) GN=PF14_0327 PE=3 SV=1	Q8ILB8_PLAF7	72 kDa	0	0	4.2027	3.3856	0	0
P-type calcium transporting ATPase OS=Plasmodium falciparum GN=serca PE=3 SV=1	E1CC54_PLAFA	140 kDa	0	0	0	0	0	2.5522
60S ribosomal protein L23a, putative OS=Plasmodium falciparum (isolate 3D7) GN=PF13_0132 PE=3 SV=1	Q8IE82_PLAF7	22 kDa	0	0	0	2.5392	0	0
Coatomer alpha subunit, putative OS=Plasmodium falciparum (isolate 3D7) GN=PFF0330w PE=4 SV=1	C6KSR5_PLAF7	177 kDa	0	0	0	0	0	2.5522
Pfmdr2 protein OS=Plasmodium falciparum GN=pfmdr2 PE=3 SV=1	Q25693_PLAFA (+1)	119 kDa	0	0	0	3.3856	0	0
60S ribosomal protein L14, putative OS=Plasmodium falciparum (isolate 3D7) GN=PF14_0296 PE=4 SV=1	Q8ILE8_PLAF7	19 kDa	0	0	0	1.6928	0	0
Smarca-related protein OS=Plasmodium falciparum (isolate 3D7) GN=PFF1185w PE=4 SV=1	C6KT82_PLAF7	316 kDa	2.4723	0	0	0	0	0
Small GTPase rab11 OS=Plasmodium falciparum GN=rab11 PE=2 SV=1	Q25999_PLAFA (+1)	25 kDa	2.4723	0	0	2.5392	0	0
Proteasome subunit beta type OS=Plasmodium falciparum (isolate 3D7) GN=PF10_0111 PE=3 SV=1	Q8IJT1_PLAF7	31 kDa	1.6482	0	0	2.5392	1.956	0
Heat shock protein DnaJ homologue Pfj2 OS=Plasmodium falciparum GN=pfj2 PE=4 SV=1	O77048_PLAFA (+1)	62 kDa	1.6482	0	2.1013	0	0	2.5522
Proteasome regulatory protein, putative OS=Plasmodium falciparum (isolate 3D7) GN=PFC0785c PE=4 SV=1	O77379_PLAF7	26 kDa	0	2.3609	0	0	0	0
Heat shock protein 90, putative OS=Plasmodium falciparum (isolate 3D7) GN=PF11_0188 PE=3 SV=1	Q8III6_PLAF7	108 kDa	0	0	0	3.3856	0	5.1044
DNA replication licensing factor MCM5, putative OS=Plasmodium falciparum (isolate 3D7) GN=PFL0580w PE=3 SV=1	Q8I5T4_PLAF7	86 kDa	1.6482	0	0	2.5392	0	0
Ubiquitin conjugating enzyme, putative OS=Plasmodium falciparum (isolate 3D7) GN=PF13_0301 PE=3 SV=1	Q8IDD9_PLAF7	23 kDa	2.4723	0	0	3.3856	1.956	0
Falcipain-2' OS=Plasmodium falciparum PE=3 SV=1	Q56CY9_PLAFA (+1)	56 kDa	4.1204	3.5413	0	0	2.934	0
Putative uncharacterized protein OS=Plasmodium falciparum (isolate 3D7) GN=PF08_0091 PE=4 SV=1	Q8IAV1_PLAF7	144 kDa	3.2963	0	0	0	0	0
ORF 2 protein (Fragment) OS=Plasmodium falciparum GN=ORF 2 PE=2 SV=1	Q02602_PLAFA	87 kDa	0	0	0	0	0	2.5522
Replication factor a protein, putative OS=Plasmodium falciparum (isolate 3D7) GN=PFD0470c PE=4 SV=1	Q9U0J0_PLAF7	134 kDa	0	0	2.1013	0	0	0
Ring-exported protein 1 OS=Plasmodium falciparum (isolate 3D7) GN=REX1 PE=4 SV=1	Q8I2G1_PLAF7	83 kDa	0	0	0	3.3856	0	0
40S ribosomal protein S24 OS=Plasmodium falciparum (isolate 3D7) GN=PFE0975c PE=3 SV=1	Q8I3R6_PLAF7	15 kDa	0	0	0	1.6928	0	0
Glutamate--cysteine ligase (Gamma-glutamylcysteine synthetase) OS=Plasmodium falciparum GN=GCS PE=2 SV=1	Q9TY17_PLAFA (+1)	137 kDa	0	0	0	4.2319	0	0
Activator of Hsp90 ATPase homolog 1-like protein, putative OS=Plasmodium falciparum (isolate 3D7) GN=PFC0360w PE=4 SV=2	O97256_PLAF7 (+1)	16 kDa	0	0	0	0	2.934	0
Putative uncharacterized protein OS=Plasmodium falciparum (isolate 3D7) GN=PF14_0092 PE=4 SV=2	Q8IM01_PLAF7	31 kDa	2.4723	0	0	0	0	0
Ubiquitin conjugating enzyme E2, putative OS=Plasmodium falciparum (isolate 3D7) GN=PFL0190w PE=3 SV=1	Q8I607_PLAF7	17 kDa	0	0	0	0	0	7.6567
Coatamer protein, beta subunit, putative OS=Plasmodium falciparum (isolate 3D7) GN=PF14_0277 PE=4 SV=2	Q8ILG6_PLAF7	160 kDa	0	0	0	1.6928	0	6.3806
Putative uncharacterized protein OS=Plasmodium falciparum (isolate 3D7) GN=MAL8P1.62 PE=4 SV=1	Q8IB31_PLAF7	32 kDa	0	0	0	3.3856	0	3.8283
Replication licensing factor, putative OS=Plasmodium falciparum (isolate 3D7) GN=PF13_0291 PE=3 SV=1	Q8IDF0_PLAF7	106 kDa	1.6482	3.5413	0	0	0	0
M18 aspartyl aminopeptidase OS=Plasmodium falciparum (isolate 3D7) GN=PfM18AAP PE=1 SV=1	Q8I2J3_PLAF7	66 kDa	0	0	3.152	2.5392	0	0
60S ribosomal protein L36 OS=Plasmodium falciparum (isolate 3D7) GN=PF11_0106 PE=3 SV=2	Q8I713_PLAF7	13 kDa	0	0	0	3.3856	0	0
Putative uncharacterized protein OS=Plasmodium falciparum (isolate 3D7) GN=PFE0050w PE=4 SV=1	Q8I490_PLAF7	31 kDa	5.7686	0	0	3.3856	0	0
Serine rich protein homologue OS=Plasmodium falciparum PE=3 SV=1	Q26015_PLAFA	120 kDa	0	0	0	3.3856	0	0
Apicoplast 1-acyl-sn-glycerol-3-phosphate acyltransferase, putative OS=Plasmodium falciparum (isolate 3D7) GN=PF14_0421 PE=4 SV=2	Q8IL28_PLAF7	34 kDa	4.1204	0	0	4.2319	0	2.5522
Putative uncharacterized protein OS=Plasmodium falciparum (isolate 3D7) GN=PF14_0228 PE=4 SV=1	Q8ILL5_PLAF7	184 kDa	2.4723	0	0	0	0	0
6-cysteine protein, putative OS=Plasmodium falciparum (isolate 3D7) GN=Pf41 PE=4 SV=1	Q8I1Y0_PLAF7	43 kDa	0	0	0	0	4.89	0
Putative uncharacterized protein OS=Plasmodium falciparum (isolate 3D7) GN=PFA_0420w PE=4 SV=1	Q8I257_PLAF7	20 kDa	3.2963	0	0	4.2319	0	2.5522
DNA replication licensing factor mcm7 homologue, putative OS=Plasmodium falciparum (isolate 3D7) GN=PF07_0023 PE=3 SV=1	Q8IC16_PLAF7	94 kDa	0	0	0	1.6928	1.956	0
RNA binding protein, putative OS=Plasmodium falciparum (isolate 3D7) GN=PFI1175c PE=4 SV=1	Q8I2R8_PLAF7	23 kDa	3.2963	4.7218	3.152	0	1.956	0
60S ribosomal protein L19, putative OS=Plasmodium falciparum (isolate 3D7) GN=PFF0700c PE=4 SV=1	C6KSY6_PLAF7	22 kDa	3.2963	0	0	3.3856	0	0
Putative uncharacterized protein OS=Plasmodium falciparum (isolate 3D7) GN=PFF0880c PE=4 SV=1	C6KT22_PLAF7	23 kDa	1.6482	0	0	0	0	0
60S ribosomal protein L30e, putative OS=Plasmodium falciparum (isolate 3D7) GN=PF10_0187 PE=4 SV=1	Q8IJK8_PLAF7	12 kDa	0	0	4.2027	3.3856	0	0
Rab2, GTPase OS=Plasmodium falciparum (isolate 3D7) GN=Rab2 PE=3 SV=1	Q8I5A9_PLAF7	24 kDa	0	0	0	0	0	2.5522
Cytidine triphosphate synthetase OS=Plasmodium falciparum (isolate 3D7) GN=PF14_0100 PE=4 SV=1	Q8ILZ3_PLAF7	99 kDa	0	0	0	0	0	5.1044
Proteosome subunit, putative OS=Plasmodium falciparum (isolate 3D7) GN=PF14_0025 PE=4 SV=1	Q8IM66_PLAF7	78 kDa	1.6482	0	0	0	0	0
Merzoite surface protein 1 OS=Plasmodium reichenowi GN=msp1 PE=4 SV=1	Q4W2V7_PLARE	198 kDa	14.834	0	0	0	0	0
Ubiquitin carboxyl-terminal hydrolase OS=Plasmodium falciparum (isolate 3D7) GN=PFE1355c PE=3 SV=1	Q8I3J3_PLAF7	71 kDa	0	0	0	4.2319	1.956	0
Proteasome subunit beta type OS=Plasmodium falciparum (isolate 3D7) GN=PF14_0676 PE=3 SV=2	Q8IKC9_PLAF7	23 kDa	0	2.3609	0	0	2.934	0
Conserved protein OS=Plasmodium falciparum (isolate 3D7) GN=PF11_0287 PE=4 SV=2	Q8II87_PLAF7	35 kDa	0	3.5413	0	0	0	0
Uncharacterized protein OS=Plasmodium falciparum (isolate 3D7) GN=PF13_0190 PE=4 SV=1	Q8IDY6_PLAF7	63 kDa	2.4723	0	0	5.0783	0	0
Proliferating cell nuclear antigen OS=Plasmodium falciparum (isolate 3D7) GN=PCNA2 PE=3 SV=1	Q7KQJ9_PLAF7	30 kDa	1.6482	0	2.1013	3.3856	0	0
Early transcribed membrane protein 4, ETRAMP4 OS=Plasmodium falciparum (isolate 3D7) GN=ETRAMP4 PE=4 SV=1	Q8IFM9_PLAF7	15 kDa	3.2963	0	0	0	0	3.8283
Glycogen synthase kinase 3 OS=Plasmodium falciparum (isolate 3D7) GN=PfGSK-3 PE=4 SV=2	O77344_PLAF7	52 kDa	0	0	0	3.3856	0	0
Dynamin homologue OS=Plasmodium falciparum GN=dyn PE=3 SV=1	Q6KF55_PLAFA	82 kDa	1.6482	0	0	0	0	0
Asparagine synthetase OS=Plasmodium falciparum (isolate 3D7) GN=PFC0395w PE=4 SV=1	O77330_PLAF7	70 kDa	3.2963	0	0	0	1.956	0
Acetyl-CoA synthetase OS=Plasmodium falciparum (isolate 3D7) GN=PFF1350c PE=4 SV=1	C6KTB4_PLAF7	114 kDa	0	0	0	0	1.956	0
Chloroquine resistance transporter OS=Plasmodium falciparum GN=CRT PE=1 SV=1	CRT_PLAFA	49 kDa	3.2963	2.3609	0	2.5392	0	0
DNAJ protein, putative OS=Plasmodium falciparum (isolate 3D7) GN=PF08_0032 PE=4 SV=1	Q8IB72_PLAF7	77 kDa	0	0	0	3.3856	0	2.5522
NAD synthase, putative OS=Plasmodium falciparum (isolate 3D7) GN=PFI1310w PE=4 SV=1	Q8I2P2_PLAF7	98 kDa	0	0	2.1013	0	0	2.5522
Translation elongation factor EF-1, subunit alpha, putative OS=Plasmodium falciparum (isolate 3D7) GN=PF11_0245 PE=4 SV=1	Q8IIC9_PLAF7	63 kDa	2.4723	0	0	0	0	0
DNA primase small subunit OS=Plasmodium falciparum (isolate K1 / Thailand) PE=3 SV=1	PRI1_PLAFK	53 kDa	1.6482	0	0	0	0	0
Elongation factor 2 OS=Plasmodium falciparum (isolate 3D7) GN=PF14_0486 PE=4 SV=1	REVERSE_Q8IKW5_PLAF7-R	94 kDa	0	0	0	0	0	2.5522
DNA topoisomerase 2 OS=Plasmodium falciparum (isolate 3D7) GN=PF14_0316 PE=3 SV=1	Q8ILC8_PLAF7	169 kDa	0	0	0	0	0	2.5522
Conserved Plasmodium protein OS=Plasmodium falciparum (isolate 3D7) GN=PFL0895c PE=4 SV=1	Q8I5M3_PLAF7	123 kDa	0	0	0	1.6928	0	2.5522
Spermidine synthase OS=Plasmodium falciparum (isolate 3D7) GN=PF11_0301 PE=1 SV=1	Q8II73_PLAF7 (+1)	37 kDa	0	0	0	2.5392	0	0
Putative uncharacterized protein OS=Plasmodium falciparum (isolate 3D7) GN=PF08_0137 PE=4 SV=1	Q8IAK9_PLAF7	147 kDa	0	0	0	1.6928	0	0
ATP synthase (C/AC39) subunit, putative OS=Plasmodium falciparum (isolate 3D7) GN=PF14_0615 PE=4 SV=1	Q8IKJ0_PLAF7	45 kDa	0	0	3.152	0	1.956	0
Conserved Plasmodium protein OS=Plasmodium falciparum (isolate 3D7) GN=PFL2355w PE=4 SV=1	Q8I4U3_PLAF7	45 kDa	1.6482	0	2.1013	1.6928	0	0
PfSec23 protein OS=Plasmodium falciparum (isolate 3D7) GN=Pfsec23 PE=2 SV=1	Q8IB60_PLAF7	86 kDa	0	0	0	0	1.956	0
Helicase (Fragment) OS=Plasmodium falciparum PE=2 SV=1	A6N5Z1_PLAFA	66 kDa	3.2963	0	0	0	0	0
Replication factor C subunit 1 OS=Plasmodium falciparum GN=rfc1 PE=4 SV=1	Q9GQW6_PLAFA	104 kDa	0	0	0	1.6928	0	0
60S ribosomal protein L8, putative OS=Plasmodium falciparum (isolate 3D7) GN=PFE0845c PE=4 SV=1	Q8I3T9_PLAF7	28 kDa	0	0	0	0	1.956	0
40S ribosomal protein S26e, putative OS=Plasmodium falciparum (isolate 3D7) GN=PFB0830w PE=4 SV=1	O96258_PLAF7	13 kDa	2.4723	0	0	0	1.956	5.1044
Vacuolar proton translocating ATPase subunit A, putative OS=Plasmodium falciparum (isolate 3D7) GN=PF08_0113 PE=4 SV=1	Q8IAQ8_PLAF7	123 kDa	0	2.3609	0	0	0	0
Ran-binding protein, putative OS=Plasmodium falciparum (isolate 3D7) GN=PFI0490c PE=4 SV=1	C0H530_PLAF7	139 kDa	3.2963	0	0	0	0	0
Ubiquitin carboxyl-terminal hydrolase a, putative OS=Plasmodium falciparum (isolate 3D7) GN=PFD0680c PE=4 SV=1	Q8I1U8_PLAF7	98 kDa	0	0	0	2.5392	0	0
Putative uncharacterized protein OS=Plasmodium falciparum (isolate 3D7) GN=MAL8P1.52 PE=4 SV=1	Q8IB48_PLAF7	14 kDa	3.2963	0	0	0	1.956	0
Aquaglyceroporin OS=Plasmodium falciparum (isolate 3D7) GN=AQP PE=3 SV=1	Q8II36_PLAF7 (+1)	28 kDa	2.4723	0	0	0	0	0
40S ribosomal protein S5, putative OS=Plasmodium falciparum (isolate 3D7) GN=PF07_0088 PE=3 SV=1	Q8IBN5_PLAF7	22 kDa	1.6482	0	0	0	0	0
Orotate phosphoribosyltransferase OS=Plasmodium falciparum GN=oprt PE=2 SV=1	Q8N0R1_PLAFA	33 kDa	0	0	0	3.3856	0	0
Uncharacterized protein OS=Plasmodium falciparum (isolate 3D7) GN=MAL13P1.257 PE=1 SV=1	Q8IDI8_PLAF7	19 kDa	1.6482	0	0	2.5392	0	0
Ser/Arg-rich splicing factor, putative OS=Plasmodium falciparum (isolate 3D7) GN=PFE0160c PE=4 SV=1	Q8I468_PLAF7	38 kDa	2.4723	0	0	0	0	0
Calmodulin OS=Plasmodium falciparum (isolate 3D7) GN=PF14_0323 PE=3 SV=2	CALM_PLAF7 (+1)	17 kDa	0	0	0	0	0	2.5522
MYND finger protein, putative OS=Plasmodium falciparum (isolate 3D7) GN=PFF0105w PE=4 SV=1	C6KSM2_PLAF7	29 kDa	0	0	2.1013	4.2319	0	0
Merozoite-related surface protein 2 (Fragment) OS=Plasmodium falciparum PE=4 SV=1	C5HE50_PLAFA (+5)	33 kDa	2.4723	0	0	0	0	0
Haloacid dehalogenase-like hydrolase, putative OS=Plasmodium falciparum (isolate 3D7) GN=PF11_0190 PE=4 SV=1	Q8III4_PLAF7	36 kDa	0	0	0	4.2319	0	0
Sexual stage antigen s16 OS=Plasmodium falciparum GN=s16 PE=4 SV=1	Q9U6T9_PLAFA	17 kDa	2.4723	0	0	1.6928	0	0
Nuclear movement protein, putative OS=Plasmodium falciparum (isolate 3D7) GN=PF13_0204 PE=4 SV=1	Q8IDW4_PLAF7	46 kDa	3.2963	0	0	0	0	0
Bacterial histone-like protein OS=Plasmodium falciparum (isolate 3D7) GN=PfHU PE=4 SV=1	Q8I3A2_PLAF7	23 kDa	1.6482	0	0	0	0	0
Thymidylate kinase, putative OS=Plasmodium falciparum (isolate 3D7) GN=TMK PE=1 SV=1	Q8I4S1_PLAF7	25 kDa	0	0	0	2.5392	0	0
Phosphoenolpyruvate carboxylase, putative OS=Plasmodium falciparum (isolate 3D7) GN=PF14_0246 PE=4 SV=1	Q8ILJ7_PLAF7	134 kDa	1.6482	0	0	0	0	0
Myosin-A OS=Plasmodium falciparum (isolate FCBR / Columbia) PE=2 SV=1	MYOA_PLAFB	92 kDa	0	0	0	1.6928	0	0
Bet3 transport protein, putative OS=Plasmodium falciparum (isolate 3D7) GN=PFD0895c PE=4 SV=1	Q8I1Q2_PLAF7	21 kDa	0	0	3.152	0	0	0
Putative uncharacterized protein OS=Plasmodium falciparum (isolate 3D7) GN=MAL7P1.67 PE=4 SV=1	C0H4M7_PLAF7	24 kDa	3.2963	0	0	0	0	0
Probable DNA-directed RNA polymerase II subunit RPB11 OS=Plasmodium falciparum (isolate 3D7) GN=PF13_0023 PE=3 SV=1	RPB11_PLAF7	14 kDa	0	0	0	0	1.956	0
Zinc finger protein, putative OS=Plasmodium falciparum (isolate 3D7) GN=PF13_0313 PE=4 SV=1	Q8IDC0_PLAF7	70 kDa	0	0	0	1.6928	0	0
60S ribosomal protein L28, putative OS=Plasmodium falciparum (isolate 3D7) GN=PF11_0437 PE=4 SV=1	Q8IHU0_PLAF7	14 kDa	0	0	0	0	0	5.1044
Skp1 family protein, putative OS=Plasmodium falciparum (isolate 3D7) GN=MAL13P1.337 PE=4 SV=2	Q8ID38_PLAF7	19 kDa	1.6482	0	0	1.6928	0	0
60S ribosomal protein L31, putative OS=Plasmodium falciparum (isolate 3D7) GN=PFE0185c PE=4 SV=1	Q8I463_PLAF7	14 kDa	0	0	2.1013	0	0	0
Conserved Plasmodium protein OS=Plasmodium falciparum (isolate 3D7) GN=PFB0620w PE=4 SV=1	O96217_PLAF7	18 kDa	1.6482	0	0	0	0	0

## Sheet: Quant Value Avg TIC
Quantitative Value (Normalized Average TIC)
Identified Proteins (518)	Accession Number	MW	W2 C1	W2 C2	W2 C3	W2 T1	W2 T2	W2 T3
Enolase OS=Plasmodium falciparum (isolate 3D7) GN=ENO PE=3 SV=1	ENO_PLAF7	49 kDa	93784	92789	94495	91393	82787	76729
Glyceraldehyde-3-phosphate dehydrogenase OS=Plasmodium falciparum (isolate 3D7) GN=GAPDH PE=3 SV=1	Q8IKK7_PLAF7 (+1)	37 kDa	100440	116740	117760	101900	116630	105010
Heat shock 70 kDa protein OS=Plasmodium falciparum (isolate 3D7) GN=PF08_0054 PE=3 SV=1	Q8IB24_PLAF7	74 kDa	100040	83298	92294	92307	78773	77999
Phosphoglycerate kinase OS=Plasmodium falciparum (isolate 3D7) GN=PGK PE=1 SV=1	PGK_PLAF7	45 kDa	120920	91016	113240	147820	111270	122340
L-lactate dehydrogenase OS=Plasmodium falciparum GN=LDH-P PE=1 SV=1	Q71T02_PLAFA	34 kDa	91924	95098	108250	89070	95942	84927
Elongation factor 1-alpha OS=Plasmodium falciparum (isolate 3D7) GN=PF13_0304 PE=3 SV=1	Q8I0P6_PLAF7	49 kDa	112810	96751	99835	110710	96669	109930
Heat shock protein 86 OS=Plasmodium falciparum (isolate 3D7) GN=PF07_0029 PE=1 SV=1	Q8IC05_PLAF7	86 kDa	87989	87067	98161	105010	97950	123710
Ornithine aminotransferase OS=Plasmodium falciparum (isolate 3D7) GN=OAT PE=1 SV=1	OAT_PLAF7 (+1)	46 kDa	116680	78832	105370	104790	83769	129240
Phosphoethanolamine N-methyltransferase OS=Plasmodium falciparum GN=PMT PE=1 SV=1	Q6T755_PLAFA (+1)	31 kDa	137010	136340	153280	145690	151300	156570
Heat shock protein 70 (HSP70) homologue OS=Plasmodium falciparum (isolate 3D7) GN=PFI0875w PE=3 SV=1	Q8I2X4_PLAF7	72 kDa	124150	94774	110110	119810	120320	115800
Adenosine deaminase, putative OS=Plasmodium falciparum (isolate 3D7) GN=PF10_0289 PE=4 SV=1	Q8IJA9_PLAF7	42 kDa	126910	98755	120230	140330	142710	115490
Fructose-bisphosphate aldolase OS=Plasmodium falciparum (isolate 3D7) GN=PF14_0425 PE=3 SV=1	ALF_PLAF7 (+1)	40 kDa	95811	88949	91753	99944	104680	101490
Merozoite surface protein 1 OS=Plasmodium falciparum (isolate mad20 / Papua New Guinea) GN=MSP-1 PE=3 SV=3	MSP1_PLAFM	194 kDa	81731	79084	69299	78460	75921	77812
M1-family aminopeptidase OS=Plasmodium falciparum (isolate 3D7) GN=MAL13P1.56 PE=4 SV=1	Q8IEK1_PLAF7	126 kDa	79449	88215	87087	97340	86115	101350
Elongation factor 2 OS=Plasmodium falciparum (isolate 3D7) GN=PF14_0486 PE=4 SV=1	Q8IKW5_PLAF7	94 kDa	80337	90094	78706	81394	86455	91116
Histone H4 (Fragment) OS=Plasmodium falciparum PE=3 SV=1	Q7JSX6_PLAFA (+1)	11 kDa	161250	172500	180930	176880	160370	171750
Hypoxanthine phosphoribosyltransferase OS=Plasmodium falciparum (isolate 3D7) GN=PF10_0121 PE=4 SV=1	Q8IJS1_PLAF7	26 kDa	119880	133490	135500	167220	132090	140460
Protein disulfide isomerase OS=Plasmodium falciparum (isolate 3D7) GN=PfPDI-8 PE=3 SV=1	C0H4Y6_PLAF7	56 kDa	75305	99379	76168	71669	77994	89492
14-3-3 protein, putative OS=Plasmodium falciparum (isolate 3D7) GN=MAL8P1.69 PE=3 SV=1	C0H4V6_PLAF7	30 kDa	76335	56718	60047	70285	79241	67687
Endoplasmin homolog, putative OS=Plasmodium falciparum (isolate 3D7) GN=PFL1070c PE=1 SV=1	Q8I0V4_PLAF7	95 kDa	96035	92128	75957	91031	80214	78305
Pyruvate kinase OS=Plasmodium falciparum (isolate 3D7) GN=PFF1300w PE=1 SV=1	C6KTA4_PLAF7	56 kDa	80507	80678	72673	114300	77703	94681
Cell division cycle protein 48 homologue, putative OS=Plasmodium falciparum (isolate 3D7) GN=PFF0940c PE=3 SV=1	C6KT34_PLAF7	92 kDa	55241	51396	59575	71492	64106	76140
Antigen Pfg27/25 OS=Plasmodium falciparum GN=Pfg 27-25 PE=2 SV=1	Q27336_PLAFA (+1)	26 kDa	112900	87417	76338	118500	117410	184570
Triosephosphate isomerase OS=Plasmodium falciparum (isolate 3D7) GN=TPI PE=3 SV=1	TPIS_PLAF7 (+1)	28 kDa	73609	61699	54903	70240	75515	57470
Histone H2B OS=Plasmodium falciparum (isolate 3D7) GN=PF11_0062 PE=3 SV=1	Q8IIV1_PLAF7	13 kDa	122650	107700	156470	172240	133290	181240
GTP-binding nuclear protein ran/tc4 OS=Plasmodium falciparum (isolate 3D7) GN=Ran PE=4 SV=1	Q7KQK6_PLAF7	25 kDa	149630	138890	152300	143680	114250	137370
S-adenosylmethionine synthetase OS=Plasmodium falciparum (isolate 3D7) GN=PfSAMS PE=3 SV=1	Q7K6A4_PLAF7	45 kDa	90578	94053	140660	124070	98964	110870
Purine nucleotide phosphorylase, putative OS=Plasmodium falciparum (isolate 3D7) GN=PFE0660c PE=1 SV=1	Q8I3X4_PLAF7	27 kDa	90004	151420	86896	101980	83193	101590
CG4 OS=Plasmodium falciparum GN=cg4 PE=3 SV=1	O15797_PLAFA	98 kDa	72442	93091	68144	58918	78624	70480
Actin-1 OS=Plasmodium falciparum (isolate HB3) PE=1 SV=1	ACT1_PLAFX	42 kDa	92478	88461	101910	138150	101610	123010
Tubulin beta chain OS=Plasmodium falciparum (isolate 3D7) GN=PF10_0084 PE=3 SV=1	TBB_PLAF7 (+1)	50 kDa	86673	97421	97599	86974	99012	90526
Histone H2A OS=Plasmodium falciparum (isolate 3D7) GN=PFF0860c PE=3 SV=1	C6KT18_PLAF7 (+1)	14 kDa	133000	169780	141270	85056	108640	65246
Histone H2A OS=Plasmodium falciparum (isolate 3D7) GN=PFC0920w PE=3 SV=1	O97320_PLAF7	16 kDa	161590	160200	159570	148600	170280	122980
Peptidyl-prolyl cis-trans isomerase OS=Plasmodium falciparum PE=1 SV=1	Q25756_PLAFA (+1)	19 kDa	96315	81332	101040	84806	87547	74376
RhopH2 OS=Plasmodium falciparum GN=rhoph2 PE=2 SV=1	B0M0V9_PLAFA (+1)	163 kDa	74549	84122	82698	82358	66177	77031
Endoplasmic reticulum-resident calcium binding protein OS=Plasmodium falciparum (isolate 3D7) GN=ERC PE=4 SV=1	Q8IIR7_PLAF7	39 kDa	124730	104010	98710	140060	121230	185080
Karyopherin beta OS=Plasmodium falciparum PE=4 SV=1	Q7KAU3_PLAFA (+1)	127 kDa	84922	87786	69170	98982	75504	83744
Phosphoglycerate mutase, putative OS=Plasmodium falciparum (isolate 3D7) GN=PF11_0208 PE=1 SV=1	Q8IIG6_PLAF7	29 kDa	109210	67263	93367	103870	99062	89532
DNA/RNA-binding protein Alba, putative OS=Plasmodium falciparum (isolate 3D7) GN=PF08_0074 PE=4 SV=1	Q8IAX8_PLAF7	27 kDa	63826	60620	51428	64870	61279	60631
6-phosphofructokinase, putative OS=Plasmodium falciparum (isolate 3D7) GN=PFI0755c PE=4 SV=1	Q8I2Z8_PLAF7	159 kDa	73007	83745	64730	64775	69000	87543
Myo-inositol 1-phosphate synthase, putative OS=Plasmodium falciparum (isolate 3D7) GN=PFE0585c PE=4 SV=1	Q8I3Y8_PLAF7	69 kDa	69185	69372	80788	71229	67202	78519
Exp-2 protein OS=Plasmodium falciparum GN=Exp-2 PE=4 SV=1	O61141_PLAFA (+1)	33 kDa	138840	93005	131620	137230	137170	140840
Histone H3 OS=Plasmodium falciparum PE=2 SV=1	Q27719_PLAFA	15 kDa	91512	97128	52424	46214	59623	24130
RhopH3 OS=Plasmodium falciparum (isolate 3D7) GN=PFI0265c PE=4 SV=1	Q8I395_PLAF7	105 kDa	64320	68517	69782	67302	56822	65541
Falcilysin OS=Plasmodium falciparum (isolate 3D7) GN=flN PE=1 SV=1	Q76NL8_PLAF7	139 kDa	60480	73414	64762	56241	68741	82144
Aspartic acid-rich protein OS=Plasmodium falciparum GN=ARP PE=2 SV=1	Q8I9F4_PLAFA	32 kDa	79154	61630	67726	73316	84577	83575
Heat shock protein hsp70 homologue OS=Plasmodium falciparum (isolate 3D7) GN=PF11_0351 PE=3 SV=1	Q8II24_PLAF7	73 kDa	89963	76397	75214	71484	77304	107500
Glucose-6-phosphate isomerase OS=Plasmodium falciparum (isolate 3D7) GN=PF14_0341 PE=1 SV=1	Q8ILA4_PLAF7	67 kDa	64548	52595	52664	68745	72487	55296
Histone H2B OS=Plasmodium falciparum (isolate 3D7) GN=PF07_0054 PE=3 SV=1	Q8IBV7_PLAF7	14 kDa	104390	74859	156940	128480	109720	132650
M17 leucyl aminopeptidase OS=Plasmodium falciparum (isolate 3D7) GN=LAP PE=1 SV=1	Q8IL11_PLAF7	68 kDa	53602	49096	52720	65631	53810	61638
4-methyl-5(B-hydroxyethyl)-thiazol monophosphate biosynthesis enzyme OS=Plasmodium falciparum (isolate 3D7) GN=PFF1335c PE=4 SV=1	C6KTB1_PLAF7	20 kDa	93067	78323	78443	83651	85708	104690
Peptidase, putative OS=Plasmodium falciparum (isolate 3D7) GN=PF14_0517 PE=3 SV=1	Q8IKT5_PLAF7	89 kDa	83649	98228	75001	70597	79558	80291
Putative uncharacterized protein OS=Plasmodium falciparum (isolate 3D7) GN=MAL8P1.95 PE=4 SV=1	C0H4U4_PLAF7	36 kDa	68757	72133	65295	74850	60899	67811
Elongation factor 1-gamma, putative OS=Plasmodium falciparum (isolate 3D7) GN=PF13_0214 PE=4 SV=2	Q8IDV0_PLAF7	48 kDa	108310	87639	105730	119430	96622	104850
Pyridoxine/pyridoxal 5-phosphate biosynthesis enzyme OS=Plasmodium falciparum (isolate 3D7) GN=PFF1025c PE=4 SV=1	C6KT50_PLAF7	33 kDa	79615	86045	84187	94589	90319	87980
Uncharacterized protein OS=Plasmodium falciparum (isolate 3D7) GN=MAL13P1.237 PE=4 SV=1	Q8IDM3_PLAF7	42 kDa	48111	83045	63742	57807	58135	68679
QF122 antigen OS=Plasmodium falciparum (isolate 3D7) GN=PF10_0115 PE=4 SV=1	Q8IJS7_PLAF7	132 kDa	67096	80821	59512	69613	68371	85053
Histone H3 OS=Plasmodium falciparum PE=3 SV=1	Q86QI3_PLAFA	15 kDa	85920	85575	70698	48566	56677	34599
Rhoptry-associated protein 1 OS=Plasmodium falciparum PE=4 SV=1	D7NSU0_PLAFA	90 kDa	60061	47497	62063	50136	69693	70613
Heat shock protein 60 OS=Plasmodium falciparum (isolate 3D7) GN=PF10_0153 PE=3 SV=1	Q8IJN9_PLAF7	63 kDa	95382	60955	74696	77249	82795	68419
RhopH1/Clag3.1 OS=Plasmodium falciparum GN=rhoph1/clag3.1 PE=2 SV=1	Q4AE85_PLAFA	169 kDa	63626	54871	63014	67698	50651	61870
Acidic leucine-rich nuclear phosphoprotein 32-related protein OS=Plasmodium falciparum (isolate 3D7) GN=PF14_0257 PE=3 SV=1	AN32_PLAF7	33 kDa	142110	171390	130100	151740	117930	159390
Helicase 45 OS=Plasmodium falciparum (isolate 3D7) GN=H45 PE=3 SV=1	Q8IKF0_PLAF7	45 kDa	105670	122190	107500	98996	91193	82660
Plasmepsin IV OS=Plasmodium falciparum (isolate 3D7) GN=PF14_0075 PE=1 SV=1	Q8IM16_PLAF7	51 kDa	101750	86170	101360	89810	107270	106420
Polyubiquitin OS=Plasmodium falciparum (isolate 3D7) GN=pUB PE=4 SV=1	Q7KQK2_PLAF7 (+1)	43 kDa	37712	48520	35194	71775	51429	54262
Adenosylhomocysteinase OS=Plasmodium falciparum (isolate 3D7) GN=PFE1050w PE=1 SV=2	SAHH_PLAF7	54 kDa	77598	79959	74237	87872	80591	100110
Eukaryotic initiation factor 5a, putative OS=Plasmodium falciparum (isolate 3D7) GN=PFL0210c PE=4 SV=1	Q8I603_PLAF7 (+1)	18 kDa	121640	84575	117840	132200	102720	130020
DNA/RNA-binding protein, putative OS=Plasmodium falciparum (isolate 3D7) GN=PF10_0063 PE=4 SV=1	Q8IJX8_PLAF7	12 kDa	99188	77566	91436	106610	82302	129420
Mature parasite-infected erythrocyte surface antigen (MESA) or PfEMP2 OS=Plasmodium falciparum (isolate 3D7) GN=MESA PE=4 SV=1	Q8I492_PLAF7	168 kDa	72387	54768	56832	90604	77490	81471
Hexokinase OS=Plasmodium falciparum (isolate 3D7) GN=PFF1155w PE=3 SV=1	C6KT76_PLAF7	55 kDa	75619	78577	104230	102040	79582	86074
DEAD box helicase, UAP56 OS=Plasmodium falciparum (isolate 3D7) GN=UAP56 PE=4 SV=1	Q9TY94_PLAF7	52 kDa	90326	128370	102270	94051	92166	119780
Polyadenylate-binding protein OS=Plasmodium falciparum PE=2 SV=1	A1EAA0_PLAFA (+1)	97 kDa	59464	101100	110370	86503	101660	103000
Proliferating cell nuclear antigen OS=Plasmodium falciparum (isolate 3D7) GN=PCNA PE=3 SV=1	PCNA_PLAF7 (+1)	31 kDa	80517	125340	74216	64193	76911	62077
Putative uncharacterized protein OS=Plasmodium falciparum (isolate 3D7) GN=PFI1270w PE=4 SV=1	Q8I2Q0_PLAF7	25 kDa	91230	74255	79373	81924	74374	93560
STI1-like protein OS=Plasmodium falciparum (isolate 3D7) GN=PF14_0324 PE=4 SV=1	STI1L_PLAF7	66 kDa	59375	68398	57840	54169	76617	55192
Merozoite capping protein 1 OS=Plasmodium falciparum (isolate 3D7) GN=PF10_0268 PE=4 SV=1	Q8IJD0_PLAF7	44 kDa	113660	79872	76574	118090	50039	61461
V-type proton ATPase catalytic subunit A OS=Plasmodium falciparum (isolate 3D7) GN=vapA PE=3 SV=1	VATA_PLAF7 (+1)	69 kDa	62249	54667	77319	67017	71805	61860
Alpha tubulin OS=Plasmodium falciparum (isolate 3D7) GN=PFI0180w PE=3 SV=1	Q6ZLZ9_PLAF7 (+1)	50 kDa	93093	79800	88603	79718	84169	80714
Malaria protein EXP-1 OS=Plasmodium falciparum GN=EXP-1 PE=2 SV=2	EXP1_PLAFA	17 kDa	99324	88385	89458	79199	100760	116670
Thioredoxin OS=Plasmodium falciparum GN=trx PE=3 SV=1	Q9NFK9_PLAFA (+1)	12 kDa	110410	89117	102120	120720	120350	105280
Putative uncharacterized protein OS=Plasmodium falciparum (isolate 3D7) GN=PFD0090c PE=4 SV=1	Q8I206_PLAF7	50 kDa	86038	100340	93436	63734	49624	62922
Nucleosome assembly protein 1, putative OS=Plasmodium falciparum (isolate 3D7) GN=PFL0185c PE=1 SV=2	Q8I608_PLAF7	40 kDa	105860	133420	129350	111990	135510	117120
T-complex protein beta subunit, putative OS=Plasmodium falciparum (isolate 3D7) GN=PFC0285c PE=3 SV=3	O97247_PLAF7	59 kDa	63327	67173	68200	72357	58693	53352
Peptidyl-prolyl cis-trans isomerase OS=Plasmodium falciparum GN=CyP gene PE=2 SV=1	Q27745_PLAFA (+1)	22 kDa	95208	116250	119590	109000	117620	157370
Putative uncharacterized protein OS=Plasmodium falciparum (isolate 3D7) GN=PFI1780w PE=4 SV=1	Q8I2F2_PLAF7	46 kDa	51824	49149	52442	62767	42319	39531
HAP protein OS=Plasmodium falciparum (isolate 3D7) GN=PF14_0078 PE=1 SV=1	Q8IM15_PLAF7	52 kDa	92848	89090	78318	69857	99262	78205
Serine hydroxymethyltransferase OS=Plasmodium falciparum (isolate 3D7) GN=PFL1720w PE=3 SV=1	Q8I566_PLAF7 (+1)	50 kDa	84057	64940	72664	73278	78021	64971
Thioredoxin peroxidase 1 OS=Plasmodium falciparum (isolate 3D7) GN=TPx1 PE=4 SV=1	Q8IL80_PLAF7 (+1)	22 kDa	121170	116110	108960	108400	158440	119020
40S ribosomal protein S3, putative OS=Plasmodium falciparum (isolate 3D7) GN=PF14_0627 PE=3 SV=1	Q8IKH8_PLAF7	25 kDa	66954	60651	74100	57689	54120	49805
ADP-ribosylation factor 1 OS=Plasmodium falciparum (isolate 3D7) GN=ARF1 PE=1 SV=1	ARF1_PLAF7 (+1)	21 kDa	77472	90692	83816	77905	43792	72858
Plasmepsin 2 (Fragment) OS=Plasmodium falciparum PE=3 SV=1	Q17SC2_PLAFA	51 kDa	132100	95666	86911	146330	108240	163220
Heat shock protein 70 (Hsp70), putative OS=Plasmodium falciparum (isolate 3D7) GN=MAL13P1.540 PE=3 SV=1	C0H5H0_PLAF7	108 kDa	83239	81457	75408	50734	52351	70073
Receptor for activated C kinase homolog, PfRACK OS=Plasmodium falciparum (isolate 3D7) GN=PfRACK PE=4 SV=1	Q8IBA0_PLAF7	36 kDa	108650	94838	137440	126670	109480	110160
60S ribosomal protein P0 OS=Plasmodium falciparum (isolate 3D7) GN=PF11_0313 PE=3 SV=1	Q8II61_PLAF7	35 kDa	57866	70244	84435	78078	80370	129360
Translationally-controlled tumor protein homolog OS=Plasmodium falciparum (isolate 3D7) GN=TCTP PE=1 SV=1	TCTP_PLAF7	20 kDa	50701	90539	46625	41283	47441	72033
Haloacid dehalogenase-like hydrolase, putative OS=Plasmodium falciparum (isolate 3D7) GN=PF10_0325 PE=4 SV=1	Q8IJ74_PLAF7	33 kDa	69509	68805	54404	66601	62323	78143
Rhoptry neck protein 3, putative OS=Plasmodium falciparum (isolate 3D7) GN=PFL2505c PE=4 SV=1	Q8I4R5_PLAF7	263 kDa	54035	43971	58770	51886	68592	45803
T-complex protein 1 subunit delta OS=Plasmodium falciparum (isolate 3D7) GN=MAL13P1.283 PE=3 SV=1	C0H5I7_PLAF7	58 kDa	61780	104080	69731	60134	54883	104030
Methionine-tRNA ligase, putative OS=Plasmodium falciparum (isolate 3D7) GN=PF10_0340 PE=4 SV=1	Q8IJ60_PLAF7	104 kDa	62552	95854	48115	52896	49433	58430
Ethanolamine kinase, putative OS=Plasmodium falciparum (isolate 3D7) GN=PF11_0257 PE=4 SV=1	Q8IIB7_PLAF7	50 kDa	69914	72933	73540	95446	90190	75397
RNA binding protein, putative OS=Plasmodium falciparum (isolate 3D7) GN=PF10_0068 PE=4 SV=1	Q8IJX3_PLAF7	30 kDa	72118	72949	83184	89480	76095	85122
Ribosomal P2 phosphoprotein OS=Plasmodium falciparum GN=P2 PE=4 SV=1	Q548Y1_PLAFA (+1)	12 kDa	63064	67394	67353	44302	59210	55764
Lysine--tRNA ligase OS=Plasmodium falciparum (isolate 3D7) GN=PF13_0262 PE=3 SV=1	Q8IDJ8_PLAF7	68 kDa	92952	106990	89412	58831	70484	89836
T-complex protein 1, gamma subunit, putative OS=Plasmodium falciparum (isolate 3D7) GN=PFL1425w PE=3 SV=1	Q8I5C4_PLAF7	61 kDa	67067	64851	66615	48851	65276	57860
Uncharacterized protein OS=Plasmodium falciparum (isolate 3D7) GN=MAL13P1.308 PE=4 SV=1	C0H5J9_PLAF7	289 kDa	54072	52172	37173	41269	40869	48044
CAMP-dependent protein kinase regulatory subunit, putative OS=Plasmodium falciparum (isolate 3D7) GN=PKAr PE=4 SV=1	Q7KQK0_PLAF7 (+1)	51 kDa	58821	68890	85589	84129	86121	84000
Ribonucleotide reductase small subunit OS=Plasmodium falciparum (isolate 3D7) GN=PF14_0053 PE=4 SV=1	Q8IM38_PLAF7	41 kDa	63181	58645	84817	64887	74692	84882
Cofilin/actin-depolymerizing factor homolog 1 OS=Plasmodium falciparum (isolate 3D7) GN=PFE0165w PE=1 SV=1	CADF1_PLAF7 (+1)	14 kDa	79773	47152	62227	38615	48808	53433
Vacuolar ATP synthase subunit b OS=Plasmodium falciparum (isolate 3D7) GN=PFD0305c PE=3 SV=1	Q6ZMA8_PLAF7 (+1)	56 kDa	92472	74952	76483	129260	89789	120180
Nucleic acid binding protein, putative OS=Plasmodium falciparum (isolate 3D7) GN=MAL13P1.233 PE=4 SV=1	Q8IDN4_PLAF7	25 kDa	115860	88753	106660	88563	99232	97621
Putative uncharacterized protein OS=Plasmodium falciparum (isolate 3D7) GN=PF14_0329 PE=4 SV=1	Q8ILB6_PLAF7	29 kDa	45084	37196	38652	36915	41531	27094
HSP40, subfamily A, putative OS=Plasmodium falciparum (isolate 3D7) GN=PF14_0359 PE=4 SV=1	Q8IL88_PLAF7	48 kDa	60467	67990	54992	43075	43012	41796
Nucleoside diphosphate kinase b, putative OS=Plasmodium falciparum (isolate 3D7) GN=PF13_0349 PE=1 SV=1	Q8ID43_PLAF7	17 kDa	63478	38989	42334	62538	65841	48231
Early transcribed membrane protein 10.2 (Fragment) OS=Plasmodium falciparum PE=4 SV=1	C5HWR7_PLAFA (+1)	36 kDa	54831	66395	84551	62670	35529	46507
Protein phosphatase 2C OS=Plasmodium falciparum (isolate 3D7) GN=PF11_0396 PE=3 SV=2	Q8IHY0_PLAF7	105 kDa	47855	32165	62751	54992	51410	38119
Proteasome subunit alpha type OS=Plasmodium falciparum (isolate 3D7) GN=PF07_0112 PE=3 SV=1	Q8IBI3_PLAF7	28 kDa	124940	94141	102920	54345	76681	150390
T-complex protein 1 subunit alpha OS=Plasmodium falciparum (isolate 3D7) GN=PF11_0331 PE=3 SV=1	Q8II43_PLAF7	60 kDa	90005	86704	72803	65180	77661	71512
Thioredoxin-related protein, putative OS=Plasmodium falciparum (isolate 3D7) GN=PF13_0272 PE=4 SV=1	Q8IDH5_PLAF7	24 kDa	89567	133010	115310	90770	115660	80599
Casein kinase II, alpha subunit OS=Plasmodium falciparum (isolate 3D7) GN=CK2alpha PE=4 SV=1	Q8IIR9_PLAF7	40 kDa	148830	77097	121870	116660	158550	148340
Conserved GTP-binding protein, putative OS=Plasmodium falciparum (isolate 3D7) GN=MAL7P1.122 PE=4 SV=1	Q8IBM9_PLAF7	45 kDa	71172	96662	91660	82085	83701	95316
Adenylate kinase 2 OS=Plasmodium falciparum PE=1 SV=1	Q7Z0H0_PLAFA	28 kDa	56539	62781	60209	90612	68212	61062
Macrophage migration inhibitory factor homologue OS=Plasmodium falciparum (isolate 3D7) GN=MIF PE=1 SV=1	Q8I5C5_PLAF7	13 kDa	118070	80373	120370	164770	126270	119630
Isoleucine-tRNA ligase, putative OS=Plasmodium falciparum (isolate 3D7) GN=PF13_0179 PE=3 SV=1	Q8IDZ9_PLAF7	151 kDa	61557	53002	62001	84094	75073	72044
40S ribosomal protein S2, putative OS=Plasmodium falciparum (isolate 3D7) GN=PF14_0448 PE=3 SV=1	Q8IL02_PLAF7	30 kDa	59103	88731	65410	81278	77308	76789
Conserved protein OS=Plasmodium falciparum (isolate 3D7) GN=PF11_0055 PE=4 SV=1	Q8IIV8_PLAF7	49 kDa	73076	59447	42564	83546	60691	121550
Proliferation-associated protein 2g4, putative OS=Plasmodium falciparum (isolate 3D7) GN=PF14_0261 PE=4 SV=1	Q8ILI2_PLAF7	43 kDa	46402	67020	66761	59294	61512	71379
Putative uncharacterized protein OS=Plasmodium falciparum (isolate 3D7) GN=PFD0080c PE=4 SV=1	Q8I207_PLAF7	60 kDa	51954	57783	64713	59166	43775	45590
Ubiquitin-activating enzyme E1, putative OS=Plasmodium falciparum (isolate 3D7) GN=PFL1245w PE=4 SV=1	Q8I5F9_PLAF7	132 kDa	55398	73756	43624	47292	36078	42815
Putative uncharacterized protein OS=Plasmodium falciparum (isolate 3D7) GN=PFE1600w PE=4 SV=1	Q8I3F1_PLAF7	60 kDa	61671	59133	68929	69706	88671	48739
Acyl-CoA synthetase, PfACS10 OS=Plasmodium falciparum (isolate 3D7) GN=PfACS10 PE=4 SV=1	Q8I3L4_PLAF7	77 kDa	73499	136100	102400	99848	116830	96309
60S ribosomal protein L4, putative OS=Plasmodium falciparum (isolate 3D7) GN=PFE0350c PE=4 SV=1	Q8I431_PLAF7	46 kDa	49750	45620	52139	35209	46080	55328
Asparagine-tRNA ligase, putative OS=Plasmodium falciparum (isolate 3D7) GN=PFB0525w PE=3 SV=1	O96198_PLAF7	71 kDa	39118	34172	26269	44092	107530	23385
RabGDI protein OS=Plasmodium falciparum GN=rabGDI PE=2 SV=1	Q26001_PLAFA (+1)	52 kDa	50460	39571	57833	46558	52123	38654
40S ribosomal protein S19, putative OS=Plasmodium falciparum (isolate 3D7) GN=PFD1055w PE=4 SV=1	Q8IFP2_PLAF7	20 kDa	116550	67576	105560	101770	74863	80182
Proteasome subunit alpha type 2, putative OS=Plasmodium falciparum (isolate 3D7) GN=PFF0420c PE=4 SV=1	C6KST3_PLAF7	27 kDa	77487	85150	93725	69047	82905	64870
Importin subunit alpha OS=Plasmodium falciparum PE=3 SV=1	Q7KAV0_PLAFA (+1)	61 kDa	56966	80832	46987	40949	50371	46701
Nascent polypeptide associated complex alpha chain, putative OS=Plasmodium falciparum (isolate 3D7) GN=PFF1050w PE=4 SV=1	C6KT55_PLAF7	21 kDa	54583	49600	81874	72773	0	36996
Histone binding protein, putative OS=Plasmodium falciparum (isolate 3D7) GN=PFL0280c PE=4 SV=1	Q8I5Y9_PLAF7	39 kDa	27572	70578	54715	35760	40533	42896
Ubiquitin domain containing protein OS=Plasmodium falciparum (isolate 3D7) GN=PF11_0142 PE=4 SV=1	Q8IIM8_PLAF7	43 kDa	46337	33766	53621	30313	84511	31802
40S ribosomal protein S6, putative OS=Plasmodium falciparum (isolate 3D7) GN=PF13_0228 PE=4 SV=1	Q8IDR9_PLAF7	35 kDa	29135	40544	41042	57441	47325	65229
Profilin OS=Plasmodium falciparum (isolate 3D7) GN=Pfn PE=3 SV=1	PROF_PLAF7	19 kDa	98750	86922	108700	62195	106290	114910
Transketolase OS=Plasmodium falciparum (isolate 3D7) GN=PfTK PE=4 SV=1	C6KSV3_PLAF7	76 kDa	78570	67064	63563	66479	93426	57860
Chaperonin CPN60, mitochondrial OS=Plasmodium falciparum (isolate FCR-3 / Gambia) PE=3 SV=1	CH60_PLAFG	79 kDa	57210	68564	66528	60676	80406	76075
T-complex protein 1 epsilon subunit, putative OS=Plasmodium falciparum (isolate 3D7) GN=PFC0900w PE=3 SV=1	O97282_PLAF7	59 kDa	63191	71962	65386	95818	51029	59256
Threonine--tRNA ligase, putative OS=Plasmodium falciparum (isolate 3D7) GN=PF11_0270 PE=3 SV=1	Q8IIA4_PLAF7	120 kDa	69891	54390	85168	74313	70861	45692
Glutamate--tRNA ligase, putative OS=Plasmodium falciparum (isolate 3D7) GN=PF13_0257 PE=3 SV=1	Q8IDK7_PLAF7	101 kDa	74301	66542	103470	90152	74907	75045
High mobility group protein OS=Plasmodium falciparum (isolate 3D7) GN=PfHMGB2 PE=4 SV=1	Q8IB14_PLAF7	12 kDa	152960	95998	122540	0	97934	0
Pre-mRNA splicing factor, putative OS=Plasmodium falciparum (isolate 3D7) GN=PFD0265w PE=4 SV=1	Q8I1X5_PLAF7	366 kDa	0	70256	50924	22691	0	0
Proteosome subunit alpha type 1, putative OS=Plasmodium falciparum (isolate 3D7) GN=PF14_0716 PE=4 SV=1	Q8IK90_PLAF7	29 kDa	54149	60497	68781	59130	65872	72577
Nuclear transport factor 2, putative OS=Plasmodium falciparum (isolate 3D7) GN=PF14_0122 PE=4 SV=2	Q8ILX1_PLAF7	14 kDa	82488	54578	50481	84601	51843	69092
26S proteasome regulatory subunit 7, putative OS=Plasmodium falciparum (isolate 3D7) GN=PF13_0063 PE=3 SV=2	Q8IEK3_PLAF7	47 kDa	66705	127650	60722	59175	0	50880
Antigen 332, DBL-like protein OS=Plasmodium falciparum (isolate 3D7) GN=PF11_0506 PE=4 SV=2	Q8IHN4_PLAF7	689 kDa	33161	0	0	30544	0	35803
Phosphoribosylpyrophosphate synthetase OS=Plasmodium falciparum (isolate 3D7) GN=PF13_0143 PE=3 SV=1	Q8IE67_PLAF7	49 kDa	90260	63449	78135	69604	115370	52258
Early transcribed membrane protein 5, ETRAMP5 OS=Plasmodium falciparum (isolate 3D7) GN=ETRAMP5 PE=4 SV=1	Q8I3F3_PLAF7	19 kDa	118170	46485	93807	140510	43669	82077
Eukaryotic translation initiation factor 3 37.28 kDa subunit, putative OS=Plasmodium falciparum (isolate 3D7) GN=MAL7P1.81 PE=4 SV=1	Q8IBT2_PLAF7	37 kDa	92364	61545	56313	91788	118280	60580
Ribonucleoside-diphosphate reductase OS=Plasmodium falciparum (isolate 3D7) GN=PF14_0352 PE=3 SV=1	Q8IL94_PLAF7	97 kDa	107750	120690	95772	82167	77459	77689
40S ribosomal protein S8 OS=Plasmodium falciparum (isolate 3D7) GN=PF14_0083 PE=3 SV=1	Q8IM10_PLAF7	25 kDa	68104	43782	57791	60256	80485	63041
Small ubiquitin-related modifier, putative OS=Plasmodium falciparum (isolate 3D7) GN=PfSUMO PE=4 SV=1	Q8I444_PLAF7	11 kDa	72953	63333	54890	61654	50767	67460
Putative uncharacterized protein OS=Plasmodium falciparum (isolate 3D7) GN=PF14_0546 PE=4 SV=1	Q8IKQ7_PLAF7	76 kDa	56941	47119	27679	33480	30561	28780
60S ribosomal protein L7, putative OS=Plasmodium falciparum (isolate 3D7) GN=PFC0300c PE=4 SV=2	O97250_PLAF7	31 kDa	83956	91881	104590	93181	81037	113940
Conserved Plasmodium protein OS=Plasmodium falciparum (isolate 3D7) GN=PF11_0302 PE=4 SV=1	Q8II72_PLAF7	52 kDa	64929	49904	21515	20782	46186	29849
Translation elongation factor 1 beta OS=Plasmodium falciparum GN=EF-1b PE=2 SV=1	Q9NI00_PLAFA	32 kDa	46076	153590	70610	49281	104220	73977
Insulinase, putative OS=Plasmodium falciparum (isolate 3D7) GN=PF11_0189 PE=3 SV=1	Q8III5_PLAF7	174 kDa	52519	47718	38155	51173	37212	59775
1-cys peroxiredoxin OS=Plasmodium falciparum (isolate 3D7) GN=1-cyspxn PE=4 SV=1	Q8IAM2_PLAF7 (+1)	25 kDa	76473	60732	61825	98004	91720	55490
26S proteasome regulatory subunit, putative OS=Plasmodium falciparum (isolate 3D7) GN=PF13_0033 PE=3 SV=1	Q8IEQ1_PLAF7	45 kDa	59074	89963	65039	65211	74396	61815
Eukaryotic translation initiation factor 3 subunit 7, putative OS=Plasmodium falciparum (isolate 3D7) GN=PF10_0077 PE=4 SV=1	Q8IJW4_PLAF7	63 kDa	73648	71314	86181	82746	78824	77191
RNA binding protein, putative OS=Plasmodium falciparum (isolate 3D7) GN=PF13_0315 PE=4 SV=1	Q8IDB7_PLAF7	57 kDa	46812	33395	54419	39817	49385	47186
Adenylosuccinate synthetase OS=Plasmodium falciparum (isolate 3D7) GN=Adss PE=3 SV=1	PURA_PLAF7 (+1)	50 kDa	63924	45816	47987	61903	48733	56176
Ran binding protein 1, putative OS=Plasmodium falciparum (isolate 3D7) GN=PFD0950w PE=4 SV=1	Q76NN6_PLAF7 (+1)	33 kDa	57708	52140	59733	78250	77057	66205
60S ribosomal protein L12, putative OS=Plasmodium falciparum (isolate 3D7) GN=PFE0850c PE=3 SV=2	Q8I3T8_PLAF7	18 kDa	62503	52470	68684	91040	61704	41810
Plasmepsin-1 OS=Plasmodium falciparum PE=1 SV=2	PLM1_PLAFA (+1)	51 kDa	94495	72082	52310	99638	88525	57877
Ribonucleotide reductase small subunit, putative OS=Plasmodium falciparum (isolate 3D7) GN=PF10_0154 PE=4 SV=2	Q8IJN8_PLAF7	40 kDa	65387	58147	42261	46602	46566	30869
Inosine-5'-monophosphate dehydrogenase OS=Plasmodium falciparum PE=2 SV=1	O96387_PLAFA (+1)	56 kDa	47197	76014	66772	86789	63437	89713
Putative uncharacterized protein OS=Plasmodium falciparum (isolate 3D7) GN=PFD1170c PE=4 SV=1	Q8IFM0_PLAF7	36 kDa	38915	54299	165050	106960	110690	132290
7,8-dihydro-6-hydroxymethylpterin pyrophosphokinase-dihydropteroate synthase OS=Plasmodium falciparum GN=PPPK-DHPS PE=4 SV=1	Q25704_PLAFA	83 kDa	41092	82273	53126	86528	0	93608
60S ribosomal protein L5, putative OS=Plasmodium falciparum (isolate 3D7) GN=PF14_0230 PE=3 SV=1	Q8ILL3_PLAF7	34 kDa	46819	132430	71013	76164	80266	37325
Small heat shock protein, putative OS=Plasmodium falciparum (isolate 3D7) GN=PF13_0021 PE=3 SV=1	Q8IES0_PLAF7	25 kDa	67409	70168	110680	111530	104550	189430
Glutaredoxin OS=Plasmodium falciparum GN=fulmal4 PE=4 SV=1	Q7KXR4_PLAFA (+1)	12 kDa	142910	163900	0	141730	0	0
Proteasome subunit alpha type OS=Plasmodium falciparum (isolate 3D7) GN=MAL13P1.270 PE=3 SV=1	Q8IDG2_PLAF7	27 kDa	83432	71491	119040	132880	120330	82593
T-complex protein 1 subunit eta OS=Plasmodium falciparum (isolate 3D7) GN=MAL3P3.6 PE=3 SV=1	TCPH_PLAF7	60 kDa	90180	65664	51993	60316	56705	43005
60S ribosomal protein L3, putative OS=Plasmodium falciparum (isolate 3D7) GN=PF10_0272 PE=3 SV=1	Q8IJC6_PLAF7	44 kDa	51293	0	56070	0	0	48936
Beta3 proteasome subunit, putative OS=Plasmodium falciparum (isolate 3D7) GN=PFA_0400c PE=4 SV=1	Q8I261_PLAF7	23 kDa	76184	64830	78710	79754	94397	0
Hsp70-x OS=Plasmodium falciparum (isolate 3D7) PE=2 SV=1	K7NTP5_PLAF7	75 kDa	123100	101930	133130	135330	128270	113610
Chromatin assembly factor 1 protein WD40 domain, putative OS=Plasmodium falciparum (isolate 3D7) GN=PFA_0520c PE=4 SV=1	Q8I238_PLAF7	51 kDa	44190	34476	67811	57503	39785	56765
Putative uncharacterized protein OS=Plasmodium falciparum (isolate 3D7) GN=PFF1295w PE=4 SV=1	C6KTA3_PLAF7	44 kDa	70654	65009	68491	89815	74988	62722
Calcyclin binding protein, putative OS=Plasmodium falciparum (isolate 3D7) GN=PFL1845c PE=4 SV=2	Q8I542_PLAF7	27 kDa	80832	92893	83470	57373	96619	60941
Cysteine-rich surface protein (Fragment) OS=Plasmodium falciparum PE=4 SV=1	C5HXB3_PLAFA	91 kDa	49669	54889	43317	37900	39267	23022
p23 co-chaperone, putative OS=Plasmodium falciparum (isolate 3D7) GN=SBA1 PE=4 SV=2	Q8IKU1_PLAF7	30 kDa	54402	59615	99757	83664	81278	51736
Glutamate dehydrogenase, putative OS=Plasmodium falciparum (isolate 3D7) GN=PF08_0132 PE=4 SV=1	Q8IAM0_PLAF7	160 kDa	73207	0	0	79018	63272	66430
Putative uncharacterized protein OS=Plasmodium falciparum (isolate 3D7) GN=PFF0220w PE=4 SV=1	C6KSP3_PLAF7	334 kDa	22436	0	102870	60891	87834	31965
DNAJ protein, putative OS=Plasmodium falciparum (isolate 3D7) GN=PF14_0700 PE=4 SV=1	Q8IKA6_PLAF7	52 kDa	44160	86178	58484	40768	61056	49240
40S ribosomal protein SA OS=Plasmodium falciparum (isolate 3D7) GN=PF10_0264 PE=3 SV=1	RSSA_PLAF7	30 kDa	108580	113960	61187	76324	57016	115160
Valine-tRNA ligase, putative OS=Plasmodium falciparum (isolate 3D7) GN=PF14_0589 PE=3 SV=1	Q8IKL5_PLAF7	128 kDa	38232	74156	53843	85587	65181	132100
Glutathione S-transferase OS=Plasmodium falciparum (isolate 3D7) GN=GST PE=3 SV=1	GST_PLAF7 (+1)	25 kDa	64815	97144	85963	63966	66147	88980
Eukaryotic translation initiation factor 3 subunit 10, putative OS=Plasmodium falciparum (isolate 3D7) GN=PFL0625c PE=4 SV=1	Q8I5S6_PLAF7	166 kDa	44047	0	0	29976	0	28796
Putative uncharacterized protein OS=Plasmodium falciparum (isolate 3D7) GN=MAL7P1.171 PE=4 SV=1	Q8IBF2_PLAF7	244 kDa	28363	0	30216	12204	0	34906
Multidrug resistance protein OS=Plasmodium falciparum (isolate 3D7) GN=PfMDR1 PE=3 SV=1	Q7K6A5_PLAF7	162 kDa	74860	68747	78302	65530	89184	52665
Ubiquitin conjugating enzyme E2, putative OS=Plasmodium falciparum (isolate 3D7) GN=PFC0255c PE=1 SV=1	O97241_PLAF7	16 kDa	29962	0	23376	28778	24489	0
Probable cathepsin C OS=Plasmodium falciparum (isolate 3D7) GN=PF11_0174 PE=1 SV=1	CATC_PLAF7	80 kDa	32255	40136	0	16754	44125	0
ATPase OS=Plasmodium falciparum PE=3 SV=1	Q27721_PLAFA (+2)	122 kDa	36504	0	25124	39397	0	24307
Eukaryotic translation initiation factor 2 gamma subunit, putative OS=Plasmodium falciparum (isolate 3D7) GN=PF14_0104 PE=4 SV=1	Q8ILY9_PLAF7	51 kDa	30094	51504	58348	41479	42384	64635
Eukaryotic translation initiation factor 3 subunit B OS=Plasmodium falciparum (isolate 3D7) GN=PFE0885w PE=3 SV=1	Q8I3T1_PLAF7	84 kDa	86267	56247	69703	65342	56482	54334
6-phosphogluconate dehydrogenase, decarboxylating OS=Plasmodium falciparum (isolate 3D7) GN=PF14_0520 PE=3 SV=1	Q8IKT2_PLAF7	53 kDa	91878	112540	82970	66108	124180	125060
26S proteasome subunit, putative OS=Plasmodium falciparum (isolate 3D7) GN=PF14_0632 PE=4 SV=1	Q8IKH3_PLAF7	133 kDa	39119	0	29498	37114	32088	46554
Seryl-tRNA synthetase, putative OS=Plasmodium falciparum (isolate 3D7) GN=PF07_0073 PE=4 SV=1	Q8IBS3_PLAF7	62 kDa	67489	113270	59109	99925	72428	92657
Clathrin heavy chain, putative OS=Plasmodium falciparum (isolate 3D7) GN=PFL0930w PE=4 SV=1	Q8I5L6_PLAF7	233 kDa	65725	0	0	45804	41471	46145
Proteasome subunit alpha type OS=Plasmodium falciparum (isolate 3D7) GN=PF13_0282 PE=3 SV=1	Q8IDG3_PLAF7	28 kDa	82445	152200	138350	87626	77556	152960
Prefoldin subunit 2, putative OS=Plasmodium falciparum (isolate 3D7) GN=PF14_0167 PE=4 SV=1	Q8ILS7_PLAF7	17 kDa	84662	44184	32465	0	47391	48879
Leucyl tRNA synthase OS=Plasmodium falciparum (isolate 3D7) GN=PFF1095w PE=3 SV=1	C6KT64_PLAF7	170 kDa	47080	0	32898	41997	48929	38335
40S ribosomal protein S18, putative OS=Plasmodium falciparum (isolate 3D7) GN=PF11_0272 PE=3 SV=1	Q8IIA2_PLAF7	18 kDa	0	212760	164370	83259	148280	98729
Glycophorin-binding protein OS=Plasmodium falciparum (isolate FCR-3 / Gambia) GN=GBP PE=2 SV=2	GBP_PLAFG	90 kDa	59464	92937	41325	51524	0	44382
FK506-binding protein (FKBP)-type peptidyl-propyl isomerase OS=Plasmodium falciparum (isolate 3D7) GN=FKBP35 PE=1 SV=1	Q8I4V8_PLAF7	35 kDa	27357	0	71264	53616	62491	0
26S protease subunit regulatory subunit 6a, putative OS=Plasmodium falciparum (isolate 3D7) GN=PF11_0314 PE=3 SV=1	Q8II60_PLAF7	50 kDa	57011	88791	75791	60275	76412	53011
tRNA binding protein, putative OS=Plasmodium falciparum (isolate 3D7) GN=PF14_0401 PE=4 SV=1	Q8IL48_PLAF7	46 kDa	79673	68445	58328	98386	68822	122450
10 kd chaperonin OS=Plasmodium falciparum (isolate 3D7) GN=Cpn10 PE=3 SV=2	Q8I5Q3_PLAF7	11 kDa	57489	75768	70692	77132	75168	77311
Alanine--tRNA ligase, putative OS=Plasmodium falciparum (isolate 3D7) GN=PF13_0354 PE=3 SV=1	Q8ID31_PLAF7	165 kDa	39332	56240	49327	43148	24452	25661
Tat-binding protein homolog OS=Plasmodium falciparum (isolate 3D7) GN=PFL2345c PE=3 SV=1	Q8I4U5_PLAF7	50 kDa	37316	0	0	46687	99452	0
Hsp70 interacting protein, putative OS=Plasmodium falciparum (isolate 3D7) GN=PFE1370w PE=4 SV=1	Q8I3J0_PLAF7	51 kDa	59223	66742	62929	101000	84123	64828
26S proteasome AAA-ATPase subunit RPT3, putative OS=Plasmodium falciparum (isolate 3D7) GN=PFD0665c PE=3 SV=1	Q8I1V1_PLAF7	45 kDa	49244	27840	53504	38035	33010	55448
Putative uncharacterized protein OS=Plasmodium falciparum (isolate 3D7) GN=PF14_0344 PE=4 SV=1	Q8ILA1_PLAF7	112 kDa	68903	51201	41881	36411	53715	50317
Proteasome 26S regulatory subunit, putative OS=Plasmodium falciparum (isolate 3D7) GN=PFB0260w PE=4 SV=3	O96153_PLAF7	108 kDa	58514	21387	45451	46307	21663	25567
GMP synthetase OS=Plasmodium falciparum (isolate 3D7) GN=PF10_0123 PE=1 SV=1	Q8IJR9_PLAF7	64 kDa	75699	51562	61537	61783	63540	67106
Pyrroline carboxylate reductase OS=Plasmodium falciparum (isolate 3D7) GN=MAL13P1.284 PE=1 SV=1	Q8IDC6_PLAF7	28 kDa	43400	65138	51333	76729	38182	68888
Small GTP-binding protein sar1 OS=Plasmodium falciparum (isolate 3D7) GN=sar1 PE=3 SV=1	Q8I1S0_PLAF7 (+1)	22 kDa	100680	122050	140770	120350	120190	110640
Conserved Plasmodium membrane protein OS=Plasmodium falciparum (isolate 3D7) GN=PFL1825w PE=4 SV=1	Q8I546_PLAF7	24 kDa	109190	76446	42241	0	91243	0
Liver stage antigen 3 OS=Plasmodium falciparum GN=LSA-3 PE=4 SV=1	C7DU25_PLAFA (+1)	171 kDa	41965	0	0	53854	0	35919
Helicase, putative OS=Plasmodium falciparum (isolate 3D7) GN=PF14_0437 PE=3 SV=2	Q8IL13_PLAF7	60 kDa	95013	123300	154720	40431	0	56058
Plastidic co-chaperonin OS=Plasmodium falciparum GN=Cpn20 PE=2 SV=1	Q50JA7_PLAFA (+1)	29 kDa	51978	47202	52209	46854	42919	71449
Proteasome subunit alpha, putative OS=Plasmodium falciparum (isolate 3D7) GN=MAL8P1.128 PE=4 SV=2	Q8IAR3_PLAF7	30 kDa	0	67930	45906	67347	71527	76637
Merozoite surface protein 1 OS=Plasmodium falciparum (isolate 3D7) GN=MSP1 PE=4 SV=1	Q8I0U8_PLAF7	196 kDa	81467	76292	0	77676	73681	74897
Merozoite surface protein 9 (Fragment) OS=Plasmodium falciparum PE=4 SV=1	C5HEE5_PLAFA	83 kDa	26214	23865	54660	34855	39357	50352
Proteasome subunit beta type OS=Plasmodium falciparum (isolate 3D7) GN=MAL8P1.142 PE=3 SV=1	Q7K6A9_PLAF7 (+1)	31 kDa	55611	34223	55946	58335	20772	0
Dynamin-like protein OS=Plasmodium falciparum (isolate 3D7) GN=dyn1 PE=3 SV=1	Q8IHR4_PLAF7	96 kDa	76464	0	89905	60882	38134	60235
High mobility group protein OS=Plasmodium falciparum PE=4 SV=1	Q25871_PLAFA (+2)	11 kDa	111170	0	126220	139270	0	0
Proline--tRNA ligase OS=Plasmodium falciparum (isolate 3D7) GN=proRS PE=1 SV=1	SYP_PLAF7	87 kDa	78803	94246	63763	74741	57888	61824
Rhoptry-associated protein 2 (Fragment) OS=Plasmodium falciparum GN=RAP2 PE=4 SV=1	B9VGG5_PLAFA (+3)	42 kDa	57180	118530	50853	55043	63756	65074
Proteasome subunit beta type OS=Plasmodium falciparum (isolate 3D7) GN=PFE0915c PE=3 SV=1	C0H4E8_PLAF7	27 kDa	102730	159370	131380	128520	103350	105040
PfRab7, GTPase OS=Plasmodium falciparum (isolate 3D7) GN=Rab7 PE=3 SV=1	C0H516_PLAF7 (+1)	24 kDa	109510	79120	78604	98846	77926	87769
Heat shock protein 101, putative OS=Plasmodium falciparum (isolate 3D7) GN=PF11_0175 PE=3 SV=1	Q8IIJ8_PLAF7	103 kDa	67744	0	113680	72745	57294	123170
60S ribosomal protein P1, putative OS=Plasmodium falciparum (isolate 3D7) GN=PF11_0043 PE=4 SV=1	Q8IIX0_PLAF7	13 kDa	90864	52077	110700	79063	100110	0
40S ribosomal protein S14, putative OS=Plasmodium falciparum (isolate 3D7) GN=PFE0810c PE=3 SV=1	Q8I3U6_PLAF7	16 kDa	65792	40057	82984	106800	60592	89817
DNAJ protein, putative OS=Plasmodium falciparum (isolate 3D7) GN=RESA PE=4 SV=1	Q8I0U6_PLAF7	127 kDa	79627	115020	95579	68247	56587	62163
Acyl-coA synthetase, PfACS5 OS=Plasmodium falciparum (isolate 3D7) GN=PfACS5 PE=4 SV=1	Q8I6Z1_PLAF7	93 kDa	41244	53260	48420	47166	43808	33544
Protein disulfide isomerase OS=Plasmodium falciparum (isolate 3D7) GN=PDI-11 PE=4 SV=1	Q8II23_PLAF7	49 kDa	93425	0	92872	86212	119680	53668
Proteasome component C8, putative OS=Plasmodium falciparum (isolate 3D7) GN=PFC0745c PE=4 SV=1	O77396_PLAF7	29 kDa	69366	106170	0	80161	64327	109090
Bifunctional dihydrofolate reductase-thymidylate synthase OS=Plasmodium falciparum GN=DHFR-TS PE=1 SV=1	D9N170_PLAFA	72 kDa	76248	52332	61862	49267	0	42777
Eukaryotic translation initiation factor 3 subunit 8, putative OS=Plasmodium falciparum (isolate 3D7) GN=PFL0310c PE=4 SV=1	Q8I5Y3_PLAF7	116 kDa	106350	0	78193	80587	128090	70023
T-complex protein 1, putative OS=Plasmodium falciparum (isolate 3D7) GN=PFB0635w PE=3 SV=3	O96220_PLAF7	61 kDa	85587	61575	90764	53301	56972	101340
Putative uncharacterized protein OS=Plasmodium falciparum (isolate 3D7) GN=MAL7P1.202 PE=4 SV=1	C0H4L1_PLAF7	146 kDa	82712	70119	69997	79966	67152	93424
Merozoite surface protein 1 OS=Plasmodium falciparum GN=msp1 PE=4 SV=1	Q764L1_PLAFA	193 kDa	83659	80264	73421	79413	76441	78294
Structure specific recognition protein OS=Plasmodium falciparum (isolate 3D7) GN=PF14_0393 PE=4 SV=1	Q8IL56_PLAF7	59 kDa	52430	0	52596	52483	57334	68098
Putative uncharacterized protein OS=Plasmodium falciparum (isolate 3D7) GN=MAL7P1.29 PE=4 SV=1	REVERSE_Q8IBZ1_PLAF7-R	274 kDa	127190	0	127950	0	0	441450
PIESP2 erythrocyte surface protein OS=Plasmodium falciparum (isolate 3D7) GN=PFE0060w PE=4 SV=1	Q8I488_PLAF7	49 kDa	34751	35435	0	19024	23874	0
Falstatin (Fragment) OS=Plasmodium falciparum PE=2 SV=1	Q2PZB1_PLAFA (+1)	44 kDa	55883	59921	58645	0	59404	0
Mannose-6-phosphate isomerase, putative OS=Plasmodium falciparum (isolate 3D7) GN=MAL8P1.156 PE=4 SV=1	Q8IAL6_PLAF7	118 kDa	25951	0	55800	0	16287	9818.5
Putative uncharacterized protein OS=Plasmodium falciparum (isolate 3D7) GN=PFI0495w PE=4 SV=1	REVERSE_Q8I350_PLAF7-R	368 kDa	92728	0	0	0	0	0
Exportin 1, putative OS=Plasmodium falciparum (isolate 3D7) GN=PFC0135c PE=4 SV=2	O77312_PLAF7	148 kDa	75328	0	114200	60837	53441	102280
40S ribosomal protein S12 OS=Plasmodium falciparum (isolate 3D7) GN=RPS12 PE=3 SV=1	RS12_PLAF7	15 kDa	123080	167780	151550	156990	129160	198440
DNA replication licensing factor MCM2 OS=Plasmodium falciparum GN=mcm2 PE=3 SV=1	Q9GR05_PLAFA	112 kDa	49233	38706	59126	39625	65332	41867
40S ribosomal protein S3a OS=Plasmodium falciparum (isolate 3D7) GN=MAL3P7.35 PE=3 SV=1	RS3A_PLAF7	30 kDa	37668	95743	34344	26406	83551	48192
60S ribosomal protein L1, putative OS=Plasmodium falciparum (isolate 3D7) GN=PF14_0391 PE=4 SV=1	Q8IL58_PLAF7	25 kDa	93006	109180	122970	83024	0	59423
Translation initiation factor eIF-1A, putative OS=Plasmodium falciparum (isolate 3D7) GN=PF11_0447 PE=3 SV=2	Q8IHT2_PLAF7	18 kDa	76106	59201	0	62703	0	39772
Sec31p putative OS=Plasmodium falciparum (isolate 3D7) GN=Sec31p PE=4 SV=3	O96221_PLAF7	167 kDa	25232	61996	35094	37343	36195	41474
Merozoite surface protein 7 OS=Plasmodium falciparum PE=4 SV=1	C5HWK9_PLAFA	41 kDa	85518	0	70158	52083	0	50680
Deoxyribose-phosphate aldolase, putative OS=Plasmodium falciparum (isolate 3D7) GN=PF10_0210 PE=4 SV=1	Q8IJI7_PLAF7	29 kDa	69350	66861	48498	0	64538	0
40S ribosomal protein S4, putative OS=Plasmodium falciparum (isolate 3D7) GN=PF11_0065 PE=4 SV=2	Q8IIU8_PLAF7	30 kDa	95950	71133	117140	214050	94874	97886
Chromodomain protein OS=Plasmodium falciparum (isolate 3D7) GN=PFL1005c PE=4 SV=1	Q8I5K4_PLAF7	31 kDa	55592	27112	52229	37229	38683	0
Proteasome subunit beta type OS=Plasmodium falciparum (isolate 3D7) GN=PF13_0156 PE=3 SV=1	Q8I6T3_PLAF7	30 kDa	98060	83030	91865	60080	77541	0
26S proteasome regulatory subunit 4, putative OS=Plasmodium falciparum (isolate 3D7) GN=PF10_0081 PE=3 SV=2	Q8IJW0_PLAF7	50 kDa	78380	0	102970	91849	104370	75349
Serine repeat antigen 5 (Fragment) OS=Plasmodium falciparum GN=sera5 PE=3 SV=1	I0IZS8_PLAFA	109 kDa	19960	0	24099	33228	21984	10838
Putative uncharacterized protein OS=Plasmodium falciparum (isolate 3D7) GN=MAL7P1.225.1 PE=4 SV=1	C0H4J3_PLAF7 (+1)	34 kDa	79846	108350	53775	107340	104310	0
RNA binding protein, putative OS=Plasmodium falciparum (isolate 3D7) GN=MAL8P1.40 PE=4 SV=1	Q8IB66_PLAF7	32 kDa	58804	0	78193	0	44373	0
Surface protein, Pf113 OS=Plasmodium falciparum (isolate 3D7) GN=Pf113 PE=4 SV=1	Q8ILP3_PLAF7	113 kDa	20007	0	0	67687	0	0
Putative uncharacterized protein OS=Plasmodium falciparum (isolate 3D7) GN=PF14_0191 PE=4 SV=1	Q8ILQ3_PLAF7	60 kDa	86442	53464	71690	70839	0	61740
Thioredoxin reductase 2 OS=Plasmodium falciparum (isolate 3D7) GN=trxr2 PE=2 SV=2	TRXR2_PLAF7 (+1)	69 kDa	0	0	52604	27197	64354	32920
MIF4G domain containing protein OS=Plasmodium falciparum (isolate 3D7) GN=PF11_0086 PE=4 SV=1	Q8IIS9_PLAF7	382 kDa	50836	0	51103	0	0	40072
Eukaryotic translation initiation factor 2 alpha subunit, putative OS=Plasmodium falciparum (isolate 3D7) GN=PF07_0117 PE=4 SV=1	Q8IBH7_PLAF7	38 kDa	70248	0	0	0	59152	0
Transcriptional regulator, putative OS=Plasmodium falciparum (isolate 3D7) GN=PFE0870w PE=4 SV=1	Q8I3T4_PLAF7	133 kDa	71864	0	62500	58425	40961	59219
Putative uncharacterized protein OS=Plasmodium falciparum (isolate 3D7) GN=PFC0435w PE=4 SV=1	O77361_PLAF7	154 kDa	42442	66746	0	0	81519	0
Subunit of proteaseome activator complex, putative OS=Plasmodium falciparum (isolate 3D7) GN=PFI0370c PE=4 SV=1	Q8I374_PLAF7	33 kDa	32183	73550	26125	40247	37860	35487
GTPase (Rab6) OS=Plasmodium falciparum GN=rab6 PE=1 SV=1	Q26000_PLAFA	24 kDa	0	102200	103870	109970	106700	100310
Pre-mRNA splicing factor, putative OS=Plasmodium falciparum (isolate 3D7) GN=PF10_0217 PE=4 SV=1	Q8IJI0_PLAF7	62 kDa	15850	0	36860	35859	0	26230
Proton-pumping vacuolar pyrophosphatase OS=Plasmodium falciparum GN=VP1 PE=3 SV=1	O97154_PLAFA (+1)	76 kDa	61822	69102	46432	25956	53958	0
Putative uncharacterized protein OS=Plasmodium falciparum (isolate 3D7) GN=PF14_0649 PE=4 SV=1	Q8IKF6_PLAF7	296 kDa	30163	0	22288	41227	34831	28925
Conserved Plasmodium protein OS=Plasmodium falciparum (isolate 3D7) GN=PFB0115w PE=4 SV=1	O96127_PLAF7	142 kDa	53849	24335	16547	0	0	22966
Carbamoyl phosphate synthetase II OS=Plasmodium falciparum PE=4 SV=1	Q27732_PLAFA	276 kDa	62172	0	38886	31972	0	20980
Eukaryotic translation initiation factor 3 subunit E OS=Plasmodium falciparum (isolate 3D7) GN=PFE1405c PE=3 SV=1	Q8I3I5_PLAF7	61 kDa	74110	71494	95592	104480	76821	73940
Minichromosome maintenance protein 3, putative OS=Plasmodium falciparum (isolate 3D7) GN=PFE1345c PE=3 SV=1	Q8I3J5_PLAF7	110 kDa	75641	89075	66468	82802	81061	55980
Co-chaperone GrpE, putative OS=Plasmodium falciparum (isolate 3D7) GN=PF11_0258 PE=3 SV=2	Q8IIB6_PLAF7 (+1)	35 kDa	44343	0	105750	58787	103160	53765
60S ribosomal protein L7-3, putative OS=Plasmodium falciparum (isolate 3D7) GN=PF14_0231 PE=4 SV=2	Q8ILL2_PLAF7	33 kDa	72988	102970	106310	70382	0	89284
Glutathione reductase OS=Plasmodium falciparum (isolate K1 / Thailand) GN=GR2 PE=1 SV=3	GSHR_PLAFK	57 kDa	34851	0	48742	51111	0	41337
Glideosome-associated protein 50 OS=Plasmodium falciparum (isolate 3D7) GN=GAP50 PE=1 SV=1	Q8I2X3_PLAF7	45 kDa	62389	70392	66730	87016	0	94226
Rab1b, GTPase OS=Plasmodium falciparum (isolate 3D7) GN=Rab1b PE=4 SV=1	Q7K6A8_PLAF7	23 kDa	78074	66059	0	94647	0	0
Basic transcription factor 3b, putative OS=Plasmodium falciparum (isolate 3D7) GN=PF14_0241 PE=4 SV=1	Q8ILK2_PLAF7	19 kDa	0	97003	105500	69549	48014	68158
26s proteasome subunit p55, putative OS=Plasmodium falciparum (isolate 3D7) GN=PF10_0174 PE=4 SV=1	Q8IJM0_PLAF7	55 kDa	61337	25262	32814	23449	27578	26515
40S ribosomal protein S17, putative OS=Plasmodium falciparum (isolate 3D7) GN=PFL2055w PE=3 SV=1	Q8I502_PLAF7	16 kDa	92921	109010	66151	96448	99947	79827
Prefoldin subunit 3, putative OS=Plasmodium falciparum (isolate 3D7) GN=MAL7P1.94 PE=4 SV=1	Q8IBR6_PLAF7	23 kDa	88252	81526	82628	72052	67148	75450
Adenine nucleotide translocase OS=Plasmodium falciparum PE=2 SV=1	Q25692_PLAFA (+1)	34 kDa	77371	77466	0	77996	0	50270
Uncharacterized protein OS=Plasmodium falciparum (isolate 3D7) GN=PF13_0153 PE=4 SV=1	Q8IE45_PLAF7	116 kDa	88228	0	57079	42950	47079	55505
Elongation factor 1 (EF-1), putative OS=Plasmodium falciparum (isolate 3D7) GN=PFC0870w PE=4 SV=2	O97319_PLAF7	18 kDa	54776	79353	60028	0	29212	0
Chaperone, putative OS=Plasmodium falciparum (isolate 3D7) GN=PFF0430w PE=3 SV=1	C6KST5_PLAF7	62 kDa	75589	68752	0	101040	0	73781
Tyrosyl-tRNA synthetase, putative OS=Plasmodium falciparum (isolate 3D7) GN=MAL8P1.125 PE=1 SV=1	Q8IAR7_PLAF7	43 kDa	0	40006	50208	50580	73966	0
Cytoadherence linked asexual protein (Fragment) OS=Plasmodium falciparum GN=clag9 PE=2 SV=1	O77090_PLAFA	161 kDa	86583	0	0	0	0	191100
Translation initiation factor IF-2, putative OS=Plasmodium falciparum (isolate 3D7) GN=PFF0345w PE=4 SV=1	C6KSR8_PLAF7	112 kDa	32728	0	0	31316	0	31385
RNA binding protein, putative OS=Plasmodium falciparum (isolate 3D7) GN=PF14_0096 PE=4 SV=1	Q8ILZ7_PLAF7	59 kDa	39411	34683	30694	21471	20081	25996
60S ribosomal protein L27, putative OS=Plasmodium falciparum (isolate 3D7) GN=PF14_0579 PE=4 SV=2	Q8IKM5_PLAF7	17 kDa	55464	54939	73668	46589	74838	51399
Chromatin assembly protein (ASF1), putative OS=Plasmodium falciparum (isolate 3D7) GN=PFL1180w PE=4 SV=1	Q8I5H2_PLAF7	32 kDa	66389	63678	63478	0	63265	91627
cAMP-dependent protein kinase catalytic subunit OS=Plasmodium falciparum (isolate 3D7) GN=PfPKAc PE=4 SV=1	Q7K6A0_PLAF7	40 kDa	96055	113750	65995	98126	180430	0
Eukaryotic translation initiation factor 3 subunit G OS=Plasmodium falciparum (isolate 3D7) GN=MAL8P1.83 PE=3 SV=1	Q8IAZ3_PLAF7	31 kDa	95927	61028	105040	0	125330	97940
Putative uncharacterized protein OS=Plasmodium falciparum (isolate 3D7) GN=PF08_0081 PE=4 SV=1	C0H4U5_PLAF7	77 kDa	109550	0	124130	0	84888	143570
Putative uncharacterized protein OS=Plasmodium falciparum (isolate 3D7) GN=PFE1605w PE=4 SV=1	Q8I3F0_PLAF7	61 kDa	57118	0	113090	65389	91475	0
Splicing factor, putative OS=Plasmodium falciparum (isolate 3D7) GN=PFE0865c PE=4 SV=2	Q8I3T5_PLAF7	35 kDa	96632	0	0	103600	0	0
Uncharacterized protein OS=Plasmodium falciparum (isolate 3D7) GN=PF13_0165 PE=4 SV=1	Q8IE18_PLAF7	68 kDa	0	0	31699	34261	0	0
Putative uncharacterized protein OS=Plasmodium falciparum (isolate 3D7) GN=MAL8P1.103 PE=4 SV=1	C0H4U0_PLAF7	71 kDa	0	0	0	35896	0	81360
40S ribosomal protein S7, putative OS=Plasmodium falciparum (isolate 3D7) GN=PF13_0014 PE=4 SV=1	Q8IET7_PLAF7	22 kDa	146920	120750	41426	30787	94365	0
Rhoptry associated membrane antigen (Fragment) OS=Plasmodium falciparum PE=4 SV=1	C5HXN1_PLAFA	92 kDa	70882	0	37480	35335	0	72202
40S ribosomal protein S25, putative OS=Plasmodium falciparum (isolate 3D7) GN=PF14_0205 PE=4 SV=2	Q8ILN8_PLAF7	12 kDa	47005	36294	0	41513	43170	34725
Clustered-asparagine-rich protein OS=Plasmodium falciparum (isolate 3D7) GN=PFL1745c PE=4 SV=2	Q8I562_PLAF7	52 kDa	53382	35376	50255	66815	38858	0
Polyadenylate-binding protein, putative OS=Plasmodium falciparum (isolate 3D7) GN=MAL13P1.303 PE=4 SV=1	C0H5J5_PLAF7	48 kDa	34506	0	0	0	50773	134100
Erythrocyte membrane-associated antigen OS=Plasmodium falciparum (isolate 3D7) GN=MAL7P1.12 PE=4 SV=1	Q8IC35_PLAF7	263 kDa	32800	0	0	42455	0	0
Tudor staphylococcal nuclease OS=Plasmodium falciparum (isolate 3D7) GN=TSN PE=4 SV=1	Q8II01_PLAF7	129 kDa	0	0	19219	25989	31036	22394
Conserved Plasmodium protein OS=Plasmodium falciparum (isolate 3D7) GN=PF10_0361 PE=4 SV=1	Q8IJ39_PLAF7	193 kDa	23136	0	21267	18772	16422	0
Putative uncharacterized protein OS=Plasmodium falciparum (isolate 3D7) GN=PF14_0046 PE=4 SV=1	Q8IM45_PLAF7	35 kDa	30485	45335	44077	34264	20684	0
Conserved Plasmodium protein OS=Plasmodium falciparum (isolate 3D7) GN=PFL2120w PE=4 SV=1	Q8I4Y9_PLAF7	155 kDa	0	0	0	67117	90412	77705
Actin-2 OS=Plasmodium falciparum (isolate 3D7) GN=PF14_0124 PE=3 SV=1	ACT2_PLAF7 (+2)	43 kDa	141510	0	132780	200880	169390	0
ATP synthase subunit beta OS=Plasmodium falciparum (isolate 3D7) GN=PFL1725w PE=3 SV=1	Q8I0V2_PLAF7	58 kDa	40384	73066	50495	42277	30168	0
Glutamate-rich protein OS=Plasmodium falciparum GN=GLURP PE=4 SV=1	Q9GTX2_PLAFA	141 kDa	60689	0	0	0	28547	36308
Phenylalanyl-tRNA synthetase beta chain, putative OS=Plasmodium falciparum (isolate 3D7) GN=PF11_0051 PE=4 SV=1	Q8IIW2_PLAF7	73 kDa	67820	0	54810	80556	72754	60458
Conserved Plasmodium protein OS=Plasmodium falciparum (isolate 3D7) GN=PF11_0413 PE=4 SV=2	Q8IHW3_PLAF7	53 kDa	63367	62250	58223	63291	47832	64993
Glutathione peroxidase OS=Plasmodium falciparum PE=3 SV=1	Q27742_PLAFA (+1)	24 kDa	49444	0	0	22541	128160	33315
PFI1785w OS=Plasmodium falciparum PE=2 SV=1	B2BZB8_PLAFA	43 kDa	38852	61399	70513	55718	56700	0
Aspartate aminotransferase OS=Plasmodium falciparum (isolate 3D7) GN=PFB0200c PE=1 SV=1	O96142_PLAF7	47 kDa	47117	0	45754	72729	53484	60736
40S ribosomal protein S15/S19, putative OS=Plasmodium falciparum (isolate 3D7) GN=MAL13P1.92 PE=3 SV=1	C0H5C2_PLAF7	17 kDa	106780	0	65678	0	0	87058
Uncharacterized protein OS=Plasmodium falciparum (isolate 3D7) GN=PF13_0275 PE=4 SV=1	Q8IDG9_PLAF7	33 kDa	31440	0	21583	34385	23735	0
Putative uncharacterized protein OS=Plasmodium falciparum (isolate 3D7) GN=PFE1465w PE=4 SV=1	C0H4G7_PLAF7	188 kDa	0	0	0	36517	0	0
Casein kinase 1, PfCK1 OS=Plasmodium falciparum (isolate 3D7) GN=PfCK1 PE=4 SV=1	C6S3F7_PLAF7	38 kDa	33620	0	12335	27679	34025	27978
Ubiquitin conjugating enzyme, putative OS=Plasmodium falciparum (isolate 3D7) GN=PFE1350c PE=1 SV=1	Q8I3J4_PLAF7	17 kDa	47731	0	0	15841	24277	23281
Fibrillarin, putative OS=Plasmodium falciparum (isolate 3D7) GN=PF14_0068 PE=3 SV=1	Q8IM23_PLAF7	34 kDa	102470	0	73444	0	0	0
Aspartyl-tRNA synthetase, putative OS=Plasmodium falciparum (isolate 3D7) GN=PFA_0145c PE=3 SV=1	Q8I2B1_PLAF7	73 kDa	85506	0	90167	61407	0	70730
Vacuolar ATP synthase subunit G, putative OS=Plasmodium falciparum (isolate 3D7) GN=PF13_0130 PE=4 SV=1	Q8IE84_PLAF7	14 kDa	44722	131270	42506	0	0	32558
Rhoptry-associated protein 3 OS=Plasmodium falciparum GN=RAP3 PE=4 SV=1	Q8MUN1_PLAFA	47 kDa	50772	55814	0	67205	77746	0
60S ribosomal protein L21e, putative OS=Plasmodium falciparum (isolate 3D7) GN=PF14_0240 PE=4 SV=1	Q8ILK3_PLAF7	19 kDa	0	20318	40645	0	39660	35319
26S proteasome regulatory complex subunit, putative OS=Plasmodium falciparum (isolate 3D7) GN=PF11_0303 PE=4 SV=2	Q8II71_PLAF7	47 kDa	20316	0	44360	32101	39000	22480
Glycine-tRNA ligase, putative OS=Plasmodium falciparum (isolate 3D7) GN=PF14_0198 PE=4 SV=2	Q8ILP6_PLAF7	104 kDa	86767	0	0	0	53320	65808
DNA repair protein, putative OS=Plasmodium falciparum (isolate 3D7) GN=PFE0270c PE=3 SV=1	Q8I447_PLAF7	156 kDa	0	0	0	0	0	46671
Histidine--tRNA ligase, putative OS=Plasmodium falciparum (isolate 3D7) GN=PF14_0428 PE=4 SV=1	Q8IL22_PLAF7	134 kDa	0	0	0	73050	0	0
Protein disulfide isomerase OS=Plasmodium falciparum (isolate 3D7) GN=PfPDI-9 PE=4 SV=1	Q8I2V9_PLAF7	61 kDa	64811	0	0	49426	0	0
Putative uncharacterized protein OS=Plasmodium falciparum (isolate 3D7) GN=PFC0910w PE=4 SV=1	O97284_PLAF7	50 kDa	152250	120780	131130	41867	109940	88870
Superoxide dismutase [Fe] OS=Plasmodium falciparum (isolate 3D7) GN=SODB PE=1 SV=1	SODF_PLAF7 (+2)	23 kDa	94350	59609	0	0	127760	78499
Putative uncharacterized protein OS=Plasmodium falciparum (isolate 3D7) GN=PF08_0004 PE=4 SV=1	Q8IBD0_PLAF7	16 kDa	70575	0	0	28235	0	31369
Proteasome regulatory subunit, putative OS=Plasmodium falciparum (isolate 3D7) GN=MAL13P1.343 PE=4 SV=1	Q8ID28_PLAF7	35 kDa	14279	0	0	0	0	0
Proteasome subunit alpha type 5, putative OS=Plasmodium falciparum (isolate 3D7) GN=PF08_0109 PE=4 SV=1	Q8IAR6_PLAF7	55 kDa	58772	0	0	0	0	39804
DNA replication licensing factor MCM4-related OS=Plasmodium falciparum (isolate 3D7) GN=PF13_0095 PE=3 SV=1	Q8IEE5_PLAF7	115 kDa	37482	44517	38012	37906	0	32947
Glutamine synthetase, putative OS=Plasmodium falciparum (isolate 3D7) GN=PFI1110w PE=3 SV=1	C0H551_PLAF7	63 kDa	49512	0	59372	33877	0	0
Cof-like hydrolase, had-superfamily, subfamily iib OS=Plasmodium falciparum (isolate 3D7) GN=PFL1270w PE=4 SV=1	Q8I5F4_PLAF7	33 kDa	84136	0	0	102950	103550	164190
Sec24 subunit, putative OS=Plasmodium falciparum (isolate 3D7) GN=PF13_0324 PE=4 SV=1	C0H5J6_PLAF7	107 kDa	0	0	47279	34063	27237	26143
60S ribosomal protein L6, putative OS=Plasmodium falciparum (isolate 3D7) GN=PF13_0129 PE=4 SV=1	Q8IE85_PLAF7	22 kDa	82345	0	0	0	0	27130
2-Cys peroxiredoxin, putative OS=Plasmodium vivax (strain Salvador I) GN=PVX_118545 PE=1 SV=1	A5K421_PLAVS	22 kDa	0	110910	0	0	0	0
40S ribosomal protein S28e, putative OS=Plasmodium falciparum (isolate 3D7) GN=PF14_0585 PE=4 SV=1	Q8IKL9_PLAF7	7 kDa	0	0	0	0	167370	0
10b antigen, putative OS=Plasmodium falciparum (isolate 3D7) GN=PF10_0213 PE=4 SV=1	Q8IJI4_PLAF7	267 kDa	0	0	0	0	0	45666
Ubiquitination-mediated degradation component, putative OS=Plasmodium falciparum (isolate 3D7) GN=PF08_0020 PE=4 SV=1	C0H4Y0_PLAF7	155 kDa	0	0	0	36660	0	0
eIF4E OS=Plasmodium falciparum PE=2 SV=1	A0MTS9_PLAFA (+1)	27 kDa	85031	93404	0	0	0	0
Skeleton binding protein 1 OS=Plasmodium falciparum GN=sbp1 PE=4 SV=1	Q9NFF5_PLAFA	37 kDa	88283	127520	0	72003	0	70401
Lsm6 homologue, putative OS=Plasmodium falciparum (isolate 3D7) GN=PF13_0142 PE=4 SV=1	Q8IE68_PLAF7	9 kDa	0	0	61372	72797	68868	0
60S ribosomal protein L10, putative OS=Plasmodium falciparum (isolate 3D7) GN=PF14_0141 PE=4 SV=1	Q8ILV2_PLAF7	25 kDa	0	0	102010	89027	0	0
60S ribosomal protein L6-2, putative OS=Plasmodium falciparum (isolate 3D7) GN=PF13_0213 PE=4 SV=1	Q8IDV1_PLAF7	26 kDa	139400	0	156300	0	131340	106290
Replication factor A-related protein, putative OS=Plasmodium falciparum (isolate 3D7) GN=PFI0235w PE=4 SV=1	Q8I3A1_PLAF7	56 kDa	0	0	90966	81014	131040	0
Putative uncharacterized protein OS=Plasmodium falciparum (isolate 3D7) GN=PFA_0410w PE=4 SV=1	Q8I259_PLAF7	255 kDa	18269	0	21421	0	39914	16380
Protein kinase c inhibitor-like protein, putative OS=Plasmodium falciparum (isolate 3D7) GN=PF08_0059 PE=4 SV=2	Q7K6B1_PLAF7	21 kDa	41508	0	0	0	0	0
Putative uncharacterized protein OS=Plasmodium falciparum (isolate 3D7) GN=PF07_0016 PE=4 SV=1	Q8IC27_PLAF7	218 kDa	0	0	0	22179	0	0
40S ribosomal protein S9, putative OS=Plasmodium falciparum (isolate 3D7) GN=PFE1005w PE=3 SV=1	Q8I3R0_PLAF7	22 kDa	91359	0	92154	83364	134330	80273
Phosphoglucomutase, putative OS=Plasmodium falciparum (isolate 3D7) GN=PF10_0122 PE=3 SV=1	Q8IJS0_PLAF7	68 kDa	49376	0	0	51063	0	0
Cysteinyl-tRNA synthetase, putative OS=Plasmodium falciparum (isolate 3D7) GN=PF10_0149 PE=3 SV=2	Q8IJP3_PLAF7	80 kDa	0	56880	0	67743	0	42975
Falcipain-3 OS=Plasmodium falciparum (isolate 3D7) GN=PF11_0162 PE=3 SV=1	Q8IIL0_PLAF7	57 kDa	0	48258	0	0	0	0
60S ribosomal protein L17, putative OS=Plasmodium falciparum (isolate 3D7) GN=PF13_0268 PE=3 SV=1	Q8IDI5_PLAF7	23 kDa	25103	0	0	96827	0	66533
Vacuolar ATP synthase subunit E, putative OS=Plasmodium falciparum (isolate 3D7) GN=PFI1670c PE=3 SV=2	Q8I2H3_PLAF7	27 kDa	0	0	0	66227	0	99432
Putative uncharacterized protein OS=Plasmodium falciparum (isolate 3D7) GN=PF07_0008 PE=4 SV=1	Q8IC42_PLAF7	28 kDa	110460	0	45330	35215	0	0
Hexose transporter 1 OS=Plasmodium falciparum GN=ht1 PE=2 SV=1	O97467_PLAFA (+1)	56 kDa	47430	35423	49841	47403	0	36484
V-type ATPase, subunit C, putative OS=Plasmodium falciparum (isolate 3D7) GN=PFA_0300c PE=4 SV=1	Q8I280_PLAF7	45 kDa	0	0	0	36133	0	0
Enhancer of rudimentary homolog OS=Plasmodium falciparum (isolate 3D7) GN=ERH PE=3 SV=1	Q8IJ30_PLAF7	12 kDa	47840	0	0	35187	0	0
Conserved Plasmodium protein OS=Plasmodium falciparum (isolate 3D7) GN=PF11_0292 PE=4 SV=1	Q8II82_PLAF7	29 kDa	75349	39670	0	114630	0	0
Uncharacterized protein MAL13P1.336 OS=Plasmodium falciparum (isolate 3D7) GN=MAL13P1.336 PE=4 SV=1	Y13P2_PLAF7	79 kDa	32103	0	0	39004	37698	29098
Uncharacterized protein OS=Plasmodium falciparum (isolate 3D7) GN=PF13_0099 PE=4 SV=1	Q8IEE2_PLAF7	23 kDa	0	0	88783	0	0	0
Protein phosphatase, putative OS=Plasmodium falciparum (isolate 3D7) GN=PF11_0281 PE=4 SV=2	Q8II93_PLAF7	34 kDa	68035	0	96981	0	0	0
Arginyl-tRNA synthetase, putative OS=Plasmodium falciparum (isolate 3D7) GN=PFL0900c PE=3 SV=1	Q8I5M2_PLAF7	68 kDa	0	0	0	0	0	34808
40S ribosomal protein S13, putative OS=Plasmodium falciparum (isolate 3D7) GN=PF13_0316 PE=3 SV=1	Q8IDB0_PLAF7	17 kDa	60065	0	0	81882	0	59178
Heat shock protein DnaJ homologue Pfj4 OS=Plasmodium falciparum GN=pfj4 PE=4 SV=1	Q9GUX2_PLAFA	28 kDa	52349	0	0	0	0	0
Putative uncharacterized protein OS=Plasmodium falciparum (isolate 3D7) GN=PF14_0390 PE=4 SV=1	Q8IL59_PLAF7	26 kDa	0	0	54724	61395	45025	0
ATP-dependent DNA helicase, putative OS=Plasmodium falciparum (isolate 3D7) GN=PF13_0330 PE=4 SV=1	Q8ID85_PLAF7	55 kDa	102580	0	0	0	0	0
Transportin OS=Plasmodium falciparum GN=PFTRN PE=4 SV=1	Q8WSV8_PLAFA	132 kDa	40611	0	0	0	0	0
Conserved Plasmodium protein OS=Plasmodium falciparum (isolate 3D7) GN=PF11_0332 PE=4 SV=1	Q8II42_PLAF7	32 kDa	0	0	0	64907	0	0
Probable prefoldin subunit 6 OS=Plasmodium falciparum (isolate 3D7) GN=PFE0595w PE=3 SV=2	PFD6_PLAF7	14 kDa	86951	0	0	0	114100	0
40S ribosomal protein S16, putative OS=Plasmodium falciparum (isolate 3D7) GN=PF08_0076 PE=3 SV=1	Q8IAX5_PLAF7	16 kDa	85493	58371	52244	82804	0	0
Putative uncharacterized protein OS=Plasmodium falciparum (isolate 3D7) GN=PFF1410c PE=4 SV=1	C6KTC6_PLAF7	77 kDa	15888	0	16148	45647	13163	0
DEAD-box helicase 11 OS=Plasmodium falciparum PE=3 SV=1	A7U5X1_PLAFA (+2)	109 kDa	79134	0	0	0	0	0
Inorganic pyrophosphatase, putative OS=Plasmodium falciparum (isolate 3D7) GN=PFC0710w.1 PE=4 SV=1	C0H477_PLAF7	51 kDa	14714	0	0	12161	0	0
Uncharacterized protein OS=Plasmodium falciparum (isolate 3D7) GN=PF13_0136 PE=4 SV=1	REVERSE_Q8IE78_PLAF7-R	45 kDa	118760	0	0	0	0	0
Putative uncharacterized protein OS=Plasmodium falciparum (isolate 3D7) GN=PFI1590c PE=4 SV=1	Q8I2I8_PLAF7	159 kDa	70553	0	0	43760	0	0
Putative uncharacterized protein OS=Plasmodium falciparum (isolate 3D7) GN=PFE0990w PE=4 SV=1	C0H4F1_PLAF7	23 kDa	0	0	0	37157	0	29342
Ribosomal protein L15 OS=Plasmodium falciparum (isolate 3D7) GN=PFD0770c PE=3 SV=1	C0H4A6_PLAF7	24 kDa	0	0	80070	35579	0	75977
Conserved Plasmodium protein OS=Plasmodium falciparum (isolate 3D7) GN=PFB0490c PE=4 SV=1	O96191_PLAF7	33 kDa	110150	0	0	87649	0	0
PfSec61 OS=Plasmodium falciparum GN=PfSec61 PE=3 SV=1	O60992_PLAFA (+1)	52 kDa	53524	0	0	0	0	0
Proteasome regulatory component, putative OS=Plasmodium falciparum (isolate 3D7) GN=MAL13P1.190 PE=4 SV=1	Q8IDV2_PLAF7	59 kDa	69810	0	0	72581	0	63347
Conserved Plasmodium protein OS=Plasmodium falciparum (isolate 3D7) GN=PFB0835c PE=4 SV=1	O96259_PLAF7	61 kDa	85918	0	0	78510	0	48100
PfRab18, GTPase OS=Plasmodium falciparum (isolate 3D7) GN=rab18 PE=3 SV=1	Q7K6B0_PLAF7 (+1)	23 kDa	30365	0	0	25805	0	0
RNA binding protein, putative OS=Plasmodium falciparum (isolate 3D7) GN=PFF0250w PE=4 SV=1	C6KSP9_PLAF7	86 kDa	0	0	22526	0	0	0
60S ribosomal protein L23, putative OS=Plasmodium falciparum (isolate 3D7) GN=PF13_0171 PE=3 SV=1	Q8IE09_PLAF7	15 kDa	0	34349	0	0	0	37436
Proteasome, putative OS=Plasmodium falciparum (isolate 3D7) GN=PFI1545c PE=4 SV=1	Q8I0U7_PLAF7	33 kDa	0	0	0	66615	65264	0
DNA-directed RNA polymerase OS=Plasmodium falciparum (isolate 3D7) GN=PFC0805w PE=3 SV=1	O77375_PLAF7	279 kDa	0	0	0	37475	0	0
Centrin-2 OS=Plasmodium falciparum (isolate 3D7) GN=CEN2 PE=4 SV=1	Q8IL07_PLAF7	19 kDa	79764	0	0	52502	0	0
PfSNF2L OS=Plasmodium falciparum (isolate 3D7) GN=PF11_0053 PE=4 SV=1	Q8IIW0_PLAF7	167 kDa	52086	0	0	0	0	0
RNAse L inhibitor protein, putative OS=Plasmodium falciparum (isolate 3D7) GN=MAL13P1.344 PE=3 SV=1	Q8I6Z4_PLAF7	70 kDa	117950	0	0	0	0	0
Phosphatase, putative OS=Plasmodium falciparum (isolate 3D7) GN=PF13_0222 PE=4 SV=1	Q8IDT0_PLAF7	68 kDa	40546	0	33720	39035	38924	0
Glutaminyl-tRNA synthetase, putative OS=Plasmodium falciparum (isolate 3D7) GN=PF13_0170 PE=3 SV=1	Q8IE10_PLAF7	109 kDa	80161	0	0	0	0	63837
Pfs38 OS=Plasmodium falciparum PE=4 SV=1	A8QVQ2_PLAFA	41 kDa	44809	74937	0	0	56735	0
Isocitrate dehydrogenase [NADP] OS=Plasmodium falciparum (isolate 3D7) GN=PF13_0242 PE=3 SV=1	Q8I6T2_PLAF7	54 kDa	85841	52895	103540	0	0	0
Conserved Plasmodium protein OS=Plasmodium falciparum (isolate 3D7) GN=PF11_0069 PE=4 SV=2	Q8IIU5_PLAF7	31 kDa	54601	0	0	43841	0	0
60S ribosomal protein L18a OS=Plasmodium falciparum (isolate 3D7) GN=PF13_0224 PE=3 SV=1	Q8IDS6_PLAF7	22 kDa	132350	0	94018	104580	0	0
Cytosolic glyoxalase II OS=Plasmodium falciparum (isolate 3D7) GN=cGloII PE=3 SV=1	C0H490_PLAF7	31 kDa	0	0	52971	101150	0	0
40S ribosomal protein S21 OS=Plasmodium falciparum (isolate 3D7) GN=PF11_0454 PE=3 SV=1	Q8IHS5_PLAF7	9 kDa	195350	0	0	133590	0	0
Methionine aminopeptidase OS=Plasmodium falciparum (isolate 3D7) GN=PF14_0327 PE=3 SV=1	Q8ILB8_PLAF7	72 kDa	0	0	20178	20520	0	0
P-type calcium transporting ATPase OS=Plasmodium falciparum GN=serca PE=3 SV=1	E1CC54_PLAFA	140 kDa	0	0	0	0	0	33241
60S ribosomal protein L23a, putative OS=Plasmodium falciparum (isolate 3D7) GN=PF13_0132 PE=3 SV=1	Q8IE82_PLAF7	22 kDa	0	0	0	89647	0	0
Coatomer alpha subunit, putative OS=Plasmodium falciparum (isolate 3D7) GN=PFF0330w PE=4 SV=1	C6KSR5_PLAF7	177 kDa	0	0	0	0	0	20787
Pfmdr2 protein OS=Plasmodium falciparum GN=pfmdr2 PE=3 SV=1	Q25693_PLAFA (+1)	119 kDa	0	0	0	41790	0	0
60S ribosomal protein L14, putative OS=Plasmodium falciparum (isolate 3D7) GN=PF14_0296 PE=4 SV=1	Q8ILE8_PLAF7	19 kDa	0	0	0	63678	0	0
Smarca-related protein OS=Plasmodium falciparum (isolate 3D7) GN=PFF1185w PE=4 SV=1	C6KT82_PLAF7	316 kDa	35369	0	0	0	0	0
Small GTPase rab11 OS=Plasmodium falciparum GN=rab11 PE=2 SV=1	Q25999_PLAFA (+1)	25 kDa	39941	0	0	55475	0	0
Proteasome subunit beta type OS=Plasmodium falciparum (isolate 3D7) GN=PF10_0111 PE=3 SV=1	Q8IJT1_PLAF7	31 kDa	59797	0	0	76926	53190	0
Heat shock protein DnaJ homologue Pfj2 OS=Plasmodium falciparum GN=pfj2 PE=4 SV=1	O77048_PLAFA (+1)	62 kDa	65466	0	39841	0	0	35519
Proteasome regulatory protein, putative OS=Plasmodium falciparum (isolate 3D7) GN=PFC0785c PE=4 SV=1	O77379_PLAF7	26 kDa	0	126620	0	0	0	0
Heat shock protein 90, putative OS=Plasmodium falciparum (isolate 3D7) GN=PF11_0188 PE=3 SV=1	Q8III6_PLAF7	108 kDa	0	0	0	37607	0	46675
DNA replication licensing factor MCM5, putative OS=Plasmodium falciparum (isolate 3D7) GN=PFL0580w PE=3 SV=1	Q8I5T4_PLAF7	86 kDa	66189	0	0	18094	0	0
Ubiquitin conjugating enzyme, putative OS=Plasmodium falciparum (isolate 3D7) GN=PF13_0301 PE=3 SV=1	Q8IDD9_PLAF7	23 kDa	33826	0	0	43966	30471	0
Falcipain-2' OS=Plasmodium falciparum PE=3 SV=1	Q56CY9_PLAFA (+1)	56 kDa	38546	14728	0	0	104870	0
Putative uncharacterized protein OS=Plasmodium falciparum (isolate 3D7) GN=PF08_0091 PE=4 SV=1	Q8IAV1_PLAF7	144 kDa	83263	0	0	0	0	0
ORF 2 protein (Fragment) OS=Plasmodium falciparum GN=ORF 2 PE=2 SV=1	Q02602_PLAFA	87 kDa	0	0	0	0	0	143000
Replication factor a protein, putative OS=Plasmodium falciparum (isolate 3D7) GN=PFD0470c PE=4 SV=1	Q9U0J0_PLAF7	134 kDa	0	0	46221	0	0	0
Ring-exported protein 1 OS=Plasmodium falciparum (isolate 3D7) GN=REX1 PE=4 SV=1	Q8I2G1_PLAF7	83 kDa	0	0	0	20584	0	0
40S ribosomal protein S24 OS=Plasmodium falciparum (isolate 3D7) GN=PFE0975c PE=3 SV=1	Q8I3R6_PLAF7	15 kDa	0	0	0	62814	0	0
Glutamate--cysteine ligase (Gamma-glutamylcysteine synthetase) OS=Plasmodium falciparum GN=GCS PE=2 SV=1	Q9TY17_PLAFA (+1)	137 kDa	0	0	0	36625	0	0
Activator of Hsp90 ATPase homolog 1-like protein, putative OS=Plasmodium falciparum (isolate 3D7) GN=PFC0360w PE=4 SV=2	O97256_PLAF7 (+1)	16 kDa	0	0	0	0	53146	0
Putative uncharacterized protein OS=Plasmodium falciparum (isolate 3D7) GN=PF14_0092 PE=4 SV=2	Q8IM01_PLAF7	31 kDa	43568	0	0	0	0	0
Ubiquitin conjugating enzyme E2, putative OS=Plasmodium falciparum (isolate 3D7) GN=PFL0190w PE=3 SV=1	Q8I607_PLAF7	17 kDa	0	0	0	0	0	116970
Coatamer protein, beta subunit, putative OS=Plasmodium falciparum (isolate 3D7) GN=PF14_0277 PE=4 SV=2	Q8ILG6_PLAF7	160 kDa	0	0	0	32591	0	50367
Putative uncharacterized protein OS=Plasmodium falciparum (isolate 3D7) GN=MAL8P1.62 PE=4 SV=1	Q8IB31_PLAF7	32 kDa	0	0	0	57171	0	47450
Replication licensing factor, putative OS=Plasmodium falciparum (isolate 3D7) GN=PF13_0291 PE=3 SV=1	Q8IDF0_PLAF7	106 kDa	50328	45904	0	0	0	0
M18 aspartyl aminopeptidase OS=Plasmodium falciparum (isolate 3D7) GN=PfM18AAP PE=1 SV=1	Q8I2J3_PLAF7	66 kDa	0	0	53950	41387	0	0
60S ribosomal protein L36 OS=Plasmodium falciparum (isolate 3D7) GN=PF11_0106 PE=3 SV=2	Q8I713_PLAF7	13 kDa	0	0	0	76653	0	0
Putative uncharacterized protein OS=Plasmodium falciparum (isolate 3D7) GN=PFE0050w PE=4 SV=1	Q8I490_PLAF7	31 kDa	76631	0	0	176480	0	0
Serine rich protein homologue OS=Plasmodium falciparum PE=3 SV=1	Q26015_PLAFA	120 kDa	0	0	0	51231	0	0
Apicoplast 1-acyl-sn-glycerol-3-phosphate acyltransferase, putative OS=Plasmodium falciparum (isolate 3D7) GN=PF14_0421 PE=4 SV=2	Q8IL28_PLAF7	34 kDa	71655	0	0	65135	0	68972
Putative uncharacterized protein OS=Plasmodium falciparum (isolate 3D7) GN=PF14_0228 PE=4 SV=1	Q8ILL5_PLAF7	184 kDa	45628	0	0	0	0	0
6-cysteine protein, putative OS=Plasmodium falciparum (isolate 3D7) GN=Pf41 PE=4 SV=1	Q8I1Y0_PLAF7	43 kDa	0	0	0	0	23184	0
Putative uncharacterized protein OS=Plasmodium falciparum (isolate 3D7) GN=PFA_0420w PE=4 SV=1	Q8I257_PLAF7	20 kDa	34469	0	0	33672	0	26957
DNA replication licensing factor mcm7 homologue, putative OS=Plasmodium falciparum (isolate 3D7) GN=PF07_0023 PE=3 SV=1	Q8IC16_PLAF7	94 kDa	0	0	0	66776	55527	0
RNA binding protein, putative OS=Plasmodium falciparum (isolate 3D7) GN=PFI1175c PE=4 SV=1	Q8I2R8_PLAF7	23 kDa	125140	141510	227250	0	208780	0
60S ribosomal protein L19, putative OS=Plasmodium falciparum (isolate 3D7) GN=PFF0700c PE=4 SV=1	C6KSY6_PLAF7	22 kDa	56570	0	0	109760	0	0
Putative uncharacterized protein OS=Plasmodium falciparum (isolate 3D7) GN=PFF0880c PE=4 SV=1	C6KT22_PLAF7	23 kDa	122790	0	0	0	0	0
60S ribosomal protein L30e, putative OS=Plasmodium falciparum (isolate 3D7) GN=PF10_0187 PE=4 SV=1	Q8IJK8_PLAF7	12 kDa	0	0	37103	42645	0	0
Rab2, GTPase OS=Plasmodium falciparum (isolate 3D7) GN=Rab2 PE=3 SV=1	Q8I5A9_PLAF7	24 kDa	0	0	0	0	0	71681
Cytidine triphosphate synthetase OS=Plasmodium falciparum (isolate 3D7) GN=PF14_0100 PE=4 SV=1	Q8ILZ3_PLAF7	99 kDa	0	0	0	0	0	29616
Proteosome subunit, putative OS=Plasmodium falciparum (isolate 3D7) GN=PF14_0025 PE=4 SV=1	Q8IM66_PLAF7	78 kDa	69833	0	0	0	0	0
Merzoite surface protein 1 OS=Plasmodium reichenowi GN=msp1 PE=4 SV=1	Q4W2V7_PLARE	198 kDa	46973	0	0	0	0	0
Ubiquitin carboxyl-terminal hydrolase OS=Plasmodium falciparum (isolate 3D7) GN=PFE1355c PE=3 SV=1	Q8I3J3_PLAF7	71 kDa	0	0	0	28266	65188	0
Proteasome subunit beta type OS=Plasmodium falciparum (isolate 3D7) GN=PF14_0676 PE=3 SV=2	Q8IKC9_PLAF7	23 kDa	0	51558	0	0	38717	0
Conserved protein OS=Plasmodium falciparum (isolate 3D7) GN=PF11_0287 PE=4 SV=2	Q8II87_PLAF7	35 kDa	0	53685	0	0	0	0
Uncharacterized protein OS=Plasmodium falciparum (isolate 3D7) GN=PF13_0190 PE=4 SV=1	Q8IDY6_PLAF7	63 kDa	75515	0	0	28569	0	0
Proliferating cell nuclear antigen OS=Plasmodium falciparum (isolate 3D7) GN=PCNA2 PE=3 SV=1	Q7KQJ9_PLAF7	30 kDa	92774	0	118970	157340	0	0
Early transcribed membrane protein 4, ETRAMP4 OS=Plasmodium falciparum (isolate 3D7) GN=ETRAMP4 PE=4 SV=1	Q8IFM9_PLAF7	15 kDa	19365	0	0	0	0	8077.7
Glycogen synthase kinase 3 OS=Plasmodium falciparum (isolate 3D7) GN=PfGSK-3 PE=4 SV=2	O77344_PLAF7	52 kDa	0	0	0	41946	0	0
Dynamin homologue OS=Plasmodium falciparum GN=dyn PE=3 SV=1	Q6KF55_PLAFA	82 kDa	28969	0	0	0	0	0
Asparagine synthetase OS=Plasmodium falciparum (isolate 3D7) GN=PFC0395w PE=4 SV=1	O77330_PLAF7	70 kDa	69302	0	0	0	96952	0
Acetyl-CoA synthetase OS=Plasmodium falciparum (isolate 3D7) GN=PFF1350c PE=4 SV=1	C6KTB4_PLAF7	114 kDa	0	0	0	0	20366	0
Chloroquine resistance transporter OS=Plasmodium falciparum GN=CRT PE=1 SV=1	CRT_PLAFA	49 kDa	36763	33234	0	27854	0	0
DNAJ protein, putative OS=Plasmodium falciparum (isolate 3D7) GN=PF08_0032 PE=4 SV=1	Q8IB72_PLAF7	77 kDa	0	0	0	27576	0	53949
NAD synthase, putative OS=Plasmodium falciparum (isolate 3D7) GN=PFI1310w PE=4 SV=1	Q8I2P2_PLAF7	98 kDa	0	0	69259	0	0	99758
Translation elongation factor EF-1, subunit alpha, putative OS=Plasmodium falciparum (isolate 3D7) GN=PF11_0245 PE=4 SV=1	Q8IIC9_PLAF7	63 kDa	72014	0	0	0	0	0
DNA primase small subunit OS=Plasmodium falciparum (isolate K1 / Thailand) PE=3 SV=1	PRI1_PLAFK	53 kDa	23700	0	0	0	0	0
Elongation factor 2 OS=Plasmodium falciparum (isolate 3D7) GN=PF14_0486 PE=4 SV=1	REVERSE_Q8IKW5_PLAF7-R	94 kDa	0	0	0	0	0	13315
DNA topoisomerase 2 OS=Plasmodium falciparum (isolate 3D7) GN=PF14_0316 PE=3 SV=1	Q8ILC8_PLAF7	169 kDa	0	0	0	0	0	62606
Conserved Plasmodium protein OS=Plasmodium falciparum (isolate 3D7) GN=PFL0895c PE=4 SV=1	Q8I5M3_PLAF7	123 kDa	0	0	0	23038	0	20977
Spermidine synthase OS=Plasmodium falciparum (isolate 3D7) GN=PF11_0301 PE=1 SV=1	Q8II73_PLAF7 (+1)	37 kDa	0	0	0	141920	0	0
Putative uncharacterized protein OS=Plasmodium falciparum (isolate 3D7) GN=PF08_0137 PE=4 SV=1	Q8IAK9_PLAF7	147 kDa	0	0	0	10809	0	0
ATP synthase (C/AC39) subunit, putative OS=Plasmodium falciparum (isolate 3D7) GN=PF14_0615 PE=4 SV=1	Q8IKJ0_PLAF7	45 kDa	0	0	44175	0	44088	0
Conserved Plasmodium protein OS=Plasmodium falciparum (isolate 3D7) GN=PFL2355w PE=4 SV=1	Q8I4U3_PLAF7	45 kDa	72688	0	72407	72978	0	0
PfSec23 protein OS=Plasmodium falciparum (isolate 3D7) GN=Pfsec23 PE=2 SV=1	Q8IB60_PLAF7	86 kDa	0	0	0	0	87944	0
Helicase (Fragment) OS=Plasmodium falciparum PE=2 SV=1	A6N5Z1_PLAFA	66 kDa	35685	0	0	0	0	0
Replication factor C subunit 1 OS=Plasmodium falciparum GN=rfc1 PE=4 SV=1	Q9GQW6_PLAFA	104 kDa	0	0	0	67913	0	0
60S ribosomal protein L8, putative OS=Plasmodium falciparum (isolate 3D7) GN=PFE0845c PE=4 SV=1	Q8I3T9_PLAF7	28 kDa	0	0	0	0	40876	0
40S ribosomal protein S26e, putative OS=Plasmodium falciparum (isolate 3D7) GN=PFB0830w PE=4 SV=1	O96258_PLAF7	13 kDa	30296	0	0	0	19890	13494
Vacuolar proton translocating ATPase subunit A, putative OS=Plasmodium falciparum (isolate 3D7) GN=PF08_0113 PE=4 SV=1	Q8IAQ8_PLAF7	123 kDa	0	69455	0	0	0	0
Ran-binding protein, putative OS=Plasmodium falciparum (isolate 3D7) GN=PFI0490c PE=4 SV=1	C0H530_PLAF7	139 kDa	85230	0	0	0	0	0
Ubiquitin carboxyl-terminal hydrolase a, putative OS=Plasmodium falciparum (isolate 3D7) GN=PFD0680c PE=4 SV=1	Q8I1U8_PLAF7	98 kDa	0	0	0	52490	0	0
Putative uncharacterized protein OS=Plasmodium falciparum (isolate 3D7) GN=MAL8P1.52 PE=4 SV=1	Q8IB48_PLAF7	14 kDa	31568	0	0	0	27895	0
Aquaglyceroporin OS=Plasmodium falciparum (isolate 3D7) GN=AQP PE=3 SV=1	Q8II36_PLAF7 (+1)	28 kDa	120480	0	0	0	0	0
40S ribosomal protein S5, putative OS=Plasmodium falciparum (isolate 3D7) GN=PF07_0088 PE=3 SV=1	Q8IBN5_PLAF7	22 kDa	59812	0	0	0	0	0
Orotate phosphoribosyltransferase OS=Plasmodium falciparum GN=oprt PE=2 SV=1	Q8N0R1_PLAFA	33 kDa	0	0	0	26874	0	0
Uncharacterized protein OS=Plasmodium falciparum (isolate 3D7) GN=MAL13P1.257 PE=1 SV=1	Q8IDI8_PLAF7	19 kDa	65577	0	0	39934	0	0
Ser/Arg-rich splicing factor, putative OS=Plasmodium falciparum (isolate 3D7) GN=PFE0160c PE=4 SV=1	Q8I468_PLAF7	38 kDa	85198	0	0	0	0	0
Calmodulin OS=Plasmodium falciparum (isolate 3D7) GN=PF14_0323 PE=3 SV=2	CALM_PLAF7 (+1)	17 kDa	0	0	0	0	0	43669
MYND finger protein, putative OS=Plasmodium falciparum (isolate 3D7) GN=PFF0105w PE=4 SV=1	C6KSM2_PLAF7	29 kDa	0	0	35458	14815	0	0
Merozoite-related surface protein 2 (Fragment) OS=Plasmodium falciparum PE=4 SV=1	C5HE50_PLAFA (+5)	33 kDa	28699	0	0	0	0	0
Haloacid dehalogenase-like hydrolase, putative OS=Plasmodium falciparum (isolate 3D7) GN=PF11_0190 PE=4 SV=1	Q8III4_PLAF7	36 kDa	0	0	0	48733	0	0
Sexual stage antigen s16 OS=Plasmodium falciparum GN=s16 PE=4 SV=1	Q9U6T9_PLAFA	17 kDa	87842	0	0	124800	0	0
Nuclear movement protein, putative OS=Plasmodium falciparum (isolate 3D7) GN=PF13_0204 PE=4 SV=1	Q8IDW4_PLAF7	46 kDa	35671	0	0	0	0	0
Bacterial histone-like protein OS=Plasmodium falciparum (isolate 3D7) GN=PfHU PE=4 SV=1	Q8I3A2_PLAF7	23 kDa	84544	0	0	0	0	0
Thymidylate kinase, putative OS=Plasmodium falciparum (isolate 3D7) GN=TMK PE=1 SV=1	Q8I4S1_PLAF7	25 kDa	0	0	0	115710	0	0
Phosphoenolpyruvate carboxylase, putative OS=Plasmodium falciparum (isolate 3D7) GN=PF14_0246 PE=4 SV=1	Q8ILJ7_PLAF7	134 kDa	76446	0	0	0	0	0
Myosin-A OS=Plasmodium falciparum (isolate FCBR / Columbia) PE=2 SV=1	MYOA_PLAFB	92 kDa	0	0	0	49688	0	0
Bet3 transport protein, putative OS=Plasmodium falciparum (isolate 3D7) GN=PFD0895c PE=4 SV=1	Q8I1Q2_PLAF7	21 kDa	0	0	47190	0	0	0
Putative uncharacterized protein OS=Plasmodium falciparum (isolate 3D7) GN=MAL7P1.67 PE=4 SV=1	C0H4M7_PLAF7	24 kDa	60826	0	0	0	0	0
Probable DNA-directed RNA polymerase II subunit RPB11 OS=Plasmodium falciparum (isolate 3D7) GN=PF13_0023 PE=3 SV=1	RPB11_PLAF7	14 kDa	0	0	0	0	63966	0
Zinc finger protein, putative OS=Plasmodium falciparum (isolate 3D7) GN=PF13_0313 PE=4 SV=1	Q8IDC0_PLAF7	70 kDa	0	0	0	32190	0	0
60S ribosomal protein L28, putative OS=Plasmodium falciparum (isolate 3D7) GN=PF11_0437 PE=4 SV=1	Q8IHU0_PLAF7	14 kDa	0	0	0	0	0	44946
Skp1 family protein, putative OS=Plasmodium falciparum (isolate 3D7) GN=MAL13P1.337 PE=4 SV=2	Q8ID38_PLAF7	19 kDa	95210	0	0	128010	0	0
60S ribosomal protein L31, putative OS=Plasmodium falciparum (isolate 3D7) GN=PFE0185c PE=4 SV=1	Q8I463_PLAF7	14 kDa	0	0	55666	0	0	0
Conserved Plasmodium protein OS=Plasmodium falciparum (isolate 3D7) GN=PFB0620w PE=4 SV=1	O96217_PLAF7	18 kDa	31311	0	0	0	0	0
